# Supplementary material for: AUTS2 Regulation of Synapses for Proper Synaptic Inputs and Social Communication
Source: iScience. 2020 May 18;23(6):101183. doi: 10.1016/j.isci.2020.101183 (PMC7267731; doi:10.1016/j.isci.2020.101183)
Supplement: Data S1. Differentially Expressed Gene List, Related to Figure 5 [file mmc2.xlsx]

## Sheet: Sheet1
EnsGene	GeneSymbol	FDR_DESeq2	P14_control #1	P14_control #2	P14_control #3	P14_control #4	P14_Auts2 KO #1	P14_Auts2 KO #2	P14_Auts2 KO #3	P14_Auts2 KO #4	Description
ENSMUSG00000036357	Gpr101	2.09926e-09	8.43337	5.58572	11.9441	14.7597	2.29194	2.89664	2.93951	1.89676	G protein-coupled receptor 101 [Source:MGI Symbol;Acc:MGI:2685211]
ENSMUSG00000029673	Auts2	1.9e-07	48.4309	52.8361	48.8269	56.7372	19.5148	44.4558	47.3466	31.763	autism susceptibility candidate 2 [Source:MGI Symbol;Acc:MGI:1919847]
ENSMUSG00000008475	Arpc5	4.77076e-07	258.514	254.454	255.604	254.602	309.036	326.968	333.045	299.686	actin related protein 2/3 complex, subunit 5 [Source:MGI Symbol;Acc:MGI:1915021]
ENSMUSG00000039546	Ajap1	1.59873e-06	28.77	34.1244	35.1319	32.769	48.2547	45.028	47.2995	50.5815	adherens junction associated protein 1 [Source:MGI Symbol;Acc:MGI:2685419]
ENSMUSG00000061436	Hipk2	3.05949e-06	25.071	28.6825	30.4421	17.1131	12.6212	16.7201	11.0104	18.5301	homeodomain interacting protein kinase 2 [Source:MGI Symbol;Acc:MGI:1314872]
ENSMUSG00000071714	Csf2rb2	4.78339e-06	4.2448	3.77147	2.42352	4.71093	1.0199	1.31858	1.19545	1.08706	colony stimulating factor 2 receptor, beta 2, low-affinity (granulocyte-macrophage) [Source:MGI Symbol;Acc:MGI:1339760]
ENSMUSG00000022324	Matn2	2.44938e-05	31.5227	27.813	29.2108	26.7775	44.7408	41.0403	40.6224	36.3368	matrilin 2 [Source:MGI Symbol;Acc:MGI:109613]
ENSMUSG00000062393	Dgkk	2.44938e-05	1.30409	5.77248	1.67317	2.00484	0.327551	0.188318	0.473172	0.420184	diacylglycerol kinase kappa [Source:MGI Symbol;Acc:MGI:3580254]
ENSMUSG00000027520	Zdbf2	7.82175e-05	7.55049	10.0692	7.06605	10.1932	5.61785	4.26389	4.63348	4.93382	zinc finger, DBF-type containing 2 [Source:MGI Symbol;Acc:MGI:1921134]
ENSMUSG00000032280	Tle3	9.33041e-05	25.4335	18.9339	18.9534	19.5575	19.6685	34.2398	42.0758	51.8519	transducin-like enhancer of split 3 [Source:MGI Symbol;Acc:MGI:104634]
ENSMUSG00000038257	Glra3	0.000117613	0.947889	1.30775	0.603501	1.15042	0.254786	0.250565	0.191722	0.258482	glycine receptor, alpha 3 subunit [Source:MGI Symbol;Acc:MGI:95749]
ENSMUSG00000093452	Zfhx2os	0.000117613	9.16977	10.8835	9.8095	11.6435	6.50936	6.16509	5.2139	5.35007	zinc finger homeobox 2, opposite strand [Source:MGI Symbol;Acc:MGI:3620246]
ENSMUSG00000022176	Rem2	0.000120487	23.3585	25.1409	26.3001	28.4136	34.8204	34.3854	37.7409	38.8009	rad and gem related GTP binding protein 2 [Source:MGI Symbol;Acc:MGI:2155260]
ENSMUSG00000003657	Calb2	0.000145161	113.595	175.279	102.44	167.458	89.0035	69.739	60.4191	67.4145	calbindin 2 [Source:MGI Symbol;Acc:MGI:101914]
ENSMUSG00000039087	Rreb1	0.000196083	12.3961	10.7072	9.90164	4.32642	2.47197	3.02631	2.98646	7.11923	ras responsive element binding protein 1 [Source:MGI Symbol;Acc:MGI:2443664]
ENSMUSG00000054667	Irs4	0.000258782	0.588617	1.77342	0.7607	5.25779	0.326298	0.073654	0.102294	0.163019	insulin receptor substrate 4 [Source:MGI Symbol;Acc:MGI:1338009]
ENSMUSG00000038760	Trhr	0.000260634	5.22718	4.44357	3.48169	7.39507	2.14866	0.926822	2.05694	1.17177	thyrotropin releasing hormone receptor [Source:MGI Symbol;Acc:MGI:98824]
ENSMUSG00000010175	Prox1	0.000333525	101.662	119.471	96.7227	104.498	49.7532	67.1627	44.6246	65.5823	prospero homeobox 1 [Source:MGI Symbol;Acc:MGI:97772]
ENSMUSG00000078591	Hs3st4	0.0004058	88.335	80.8303	89.5945	93.7061	115.633	108.623	102.155	111.353	heparan sulfate (glucosamine) 3-O-sulfotransferase 4 [Source:MGI Symbol;Acc:MGI:1333792]
ENSMUSG00000026676	Ccdc3	0.000570347	13.5521	17.9842	12.0132	20.36	32.024	25.1376	24.023	27.575	coiled-coil domain containing 3 [Source:MGI Symbol;Acc:MGI:1921436]
ENSMUSG00000038112	AW551984	0.000570347	14.0192	13.8026	16.6728	19.2045	6.57293	6.5195	11.7904	8.20217	expressed sequence AW551984 [Source:MGI Symbol;Acc:MGI:2143322]
ENSMUSG00000049630	C1ql3	0.000570347	88.8828	81.0723	92.4347	94.186	54.4045	65.8303	66.0113	73.597	C1q-like 3 [Source:MGI Symbol;Acc:MGI:2387350]
ENSMUSG00000066197	Gpr139	0.000570347	3.62419	4.08709	3.78352	2.85302	1.2022	1.47968	1.83217	1.58251	G protein-coupled receptor 139 [Source:MGI Symbol;Acc:MGI:2685341]
ENSMUSG00000028785	Hpca	0.000713594	1493.49	1593.13	1421.98	1499.02	2101.41	2033.42	1411.27	1696.56	hippocalcin [Source:MGI Symbol;Acc:MGI:1336200]
ENSMUSG00000049775	Tmsb4x	0.000713594	2042.4	1964.1	1910.84	2295.66	2525.87	2537.11	2754.13	2438.13	thymosin, beta 4, X chromosome [Source:MGI Symbol;Acc:MGI:99510]
ENSMUSG00000036907	C1ql2	0.00111372	44.6876	51.1131	40.1286	46.4386	28.0546	32.2421	23.0426	32.2294	complement component 1, q subcomponent-like 2 [Source:MGI Symbol;Acc:MGI:3032521]
ENSMUSG00000030772	Dkk3	0.00131987	181.244	147.867	160.31	154.143	185.818	227.685	207.534	215.065	dickkopf WNT signaling pathway inhibitor 3 [Source:MGI Symbol;Acc:MGI:1354952]
ENSMUSG00000022454	Nell2	0.0013271	674.849	599.879	661.405	668.01	692.548	764.255	760.813	750.419	NEL-like 2 [Source:MGI Symbol;Acc:MGI:1858510]
ENSMUSG00000004031	Brinp2	0.00178517	56.0787	45.7281	59.5398	60.5755	81.9199	69.0483	67.0108	74.331	bone morphogenic protein/retinoic acid inducible neural-specific 2 [Source:MGI Symbol;Acc:MGI:2443333]
ENSMUSG00000037972	Snn	0.00178517	211.426	194.214	181.807	217.148	228.243	247.92	246.268	242.226	stannin [Source:MGI Symbol;Acc:MGI:1276549]
ENSMUSG00000079426	Arpc4	0.00187697	110.624	127.628	146.561	158.521	140.832	128.967	140.498	136.439	actin related protein 2/3 complex, subunit 4 [Source:MGI Symbol;Acc:MGI:1915339]
ENSMUSG00000028172	Tacr3	0.0019666	3.16148	1.58525	3.41118	3.57225	1.00522	0.488645	0.642957	1.16643	tachykinin receptor 3 [Source:MGI Symbol;Acc:MGI:892968]
ENSMUSG00000036502	Tmem255a	0.00207018	12.1641	19.5255	15.1906	8.96997	11.2467	6.36907	6.85668	6.06476	transmembrane protein 255A [Source:MGI Symbol;Acc:MGI:3045722]
ENSMUSG00000001227	Sema6b	0.00232032	112.885	112.406	109.183	109.935	121.209	130.207	125.926	132.502	sema domain, transmembrane domain (TM), and cytoplasmic domain, (semaphorin) 6B [Source:MGI Symbol;Acc:MGI:1202889]
ENSMUSG00000026463	Atp2b4	0.00232032	43.8633	44.8077	48.5849	46.9817	31.1485	22.0462	31.3418	31.249	ATPase, Ca++ transporting, plasma membrane 4 [Source:MGI Symbol;Acc:MGI:88111]
ENSMUSG00000063659	Zbtb18	0.00255979	400.249	392.823	419.599	373.482	414.098	460.378	424.199	363.124	zinc finger and BTB domain containing 18 [Source:MGI Symbol;Acc:MGI:1353609]
ENSMUSG00000059187	Fam19a1	0.00289391	28.5016	26.3	22.9867	26.024	34.6614	40.7284	30.1443	42.3322	family with sequence similarity 19, member A1 [Source:MGI Symbol;Acc:MGI:2443695]
ENSMUSG00000005034	Prkacb	0.00302648	178.584	191.292	197.751	202.791	154.758	153.805	167.759	157.205	protein kinase, cAMP dependent, catalytic, beta [Source:MGI Symbol;Acc:MGI:97594]
ENSMUSG00000073530	Pappa2	0.00302648	1.33824	1.56426	1.16584	1.29339	0.395951	0.947379	0.418228	0.645911	pappalysin 2 [Source:MGI Symbol;Acc:MGI:3051647]
ENSMUSG00000047139	Cd24a	0.00313704	52.6583	72.3495	44.3962	69.2089	40.2588	38.657	38.7705	31.4218	CD24a antigen [Source:MGI Symbol;Acc:MGI:88323]
ENSMUSG00000008136	Fhl2	0.00334062	45.594	40.0883	44.7458	39.8107	55.7796	59.4464	55.1959	54.0893	four and a half LIM domains 2 [Source:MGI Symbol;Acc:MGI:1338762]
ENSMUSG00000031285	Dcx	0.00334062	43.5097	43.573	29.8716	22.1918	17.4101	21.4412	21.1984	22.6529	doublecortin [Source:MGI Symbol;Acc:MGI:1277171]
ENSMUSG00000067786	Nnat	0.00334062	714.333	820.623	1003.69	912.163	631.857	704.477	512.732	737.587	neuronatin [Source:MGI Symbol;Acc:MGI:104716]
ENSMUSG00000095041	AC149090.1	0.00351249	54.504	57.0804	41.4178	48.7526	28.1861	39.3068	34.0887	22.596
ENSMUSG00000073678	Pgap1	0.00360757	7.09385	8.15719	9.47357	7.91767	5.02707	5.40933	5.87081	5.50515	post-GPI attachment to proteins 1 [Source:MGI Symbol;Acc:MGI:2443342]
ENSMUSG00000006930	Hap1	0.0037332	123.497	168.572	143.549	280.065	118.929	85.8776	114.513	90.2327	huntingtin-associated protein 1 [Source:MGI Symbol;Acc:MGI:1261831]
ENSMUSG00000019817	Plagl1	0.0037332	12.4096	4.05364	5.35599	10.3323	7.53667	2.64813	7.12185	2.49118	pleiomorphic adenoma gene-like 1 [Source:MGI Symbol;Acc:MGI:1100874]
ENSMUSG00000035431	Sstr1	0.0037332	38.6766	19.5382	25.4653	30.0216	13.2063	16.3416	18.5918	15.3885	somatostatin receptor 1 [Source:MGI Symbol;Acc:MGI:98327]
ENSMUSG00000051747	Ttn	0.0037332	0.156585	0.130546	0.149316	0.161222	0.051864	0.072907	0.067963	0.091582	titin [Source:MGI Symbol;Acc:MGI:98864]
ENSMUSG00000106279	AC099934.2	0.0037332	179.795	250.755	165.416	264.562	345.333	288.885	383.879	394.27
ENSMUSG00000044847	Lsm11	0.00375603	77.6313	67.4311	64.915	95.1382	96.5569	98.3901	101.544	107.188	U7 snRNP-specific Sm-like protein LSM11 [Source:MGI Symbol;Acc:MGI:1919540]
ENSMUSG00000042035	Igsf3	0.0038945	25.0025	26.0339	23.1281	27.6783	18.7767	18.9489	20.1381	20.5239	immunoglobulin superfamily, member 3 [Source:MGI Symbol;Acc:MGI:1926158]
ENSMUSG00000005580	Adcy9	0.00409911	48.7032	49.152	46.658	41.0448	51.1363	56.0124	61.94	54.1757	adenylate cyclase 9 [Source:MGI Symbol;Acc:MGI:108450]
ENSMUSG00000063632	Sox11	0.00409911	26.2804	33.3125	22.8164	27.8171	16.8662	20.2718	17.4195	20.751	SRY (sex determining region Y)-box 11 [Source:MGI Symbol;Acc:MGI:98359]
ENSMUSG00000037126	Psd	0.00434232	490.323	440.991	469.736	505.305	517.688	703.382	606.107	699.724	pleckstrin and Sec7 domain containing [Source:MGI Symbol;Acc:MGI:1920978]
ENSMUSG00000051331	Cacna1c	0.00434232	41.1156	21.9673	28.9687	23.8042	17.2044	13.4281	19.6003	6.38421	calcium channel, voltage-dependent, L type, alpha 1C subunit [Source:MGI Symbol;Acc:MGI:103013]
ENSMUSG00000099021	Rn7s1	0.00439233	198.76	281.329	176.491	289.744	383.885	292.79	423.251	369.699	7S RNA 1 [Source:MGI Symbol;Acc:MGI:97950]
ENSMUSG00000097640	Gm20033	0.00439625	14.6072	10.792	10.3188	14.8741	14.0674	18.3269	16.0889	17.8074	predicted gene, 20033 [Source:MGI Symbol;Acc:MGI:5012218]
ENSMUSG00000024256	Adcyap1	0.00472921	13.9409	11.7655	16.9873	9.22871	3.55886	3.73979	7.83331	1.29391	adenylate cyclase activating polypeptide 1 [Source:MGI Symbol;Acc:MGI:105094]
ENSMUSG00000031398	Plxna3	0.00472921	26.7955	35.4222	28.1907	28.3475	23.4642	24.1509	18.0302	26.8605	plexin A3 [Source:MGI Symbol;Acc:MGI:107683]
ENSMUSG00000035566	Pcdh17	0.00472921	27.0042	30.0326	29.6513	26.7605	20.7871	23.562	22.2239	21.5217	protocadherin 17 [Source:MGI Symbol;Acc:MGI:2684924]
ENSMUSG00000102869	2900097C17Rik	0.00472921	498.559	521.375	493.106	560.673	591.082	592.65	580.734	583.018	RIKEN cDNA 2900097C17 gene [Source:MGI Symbol;Acc:MGI:1914767]
ENSMUSG00000009075	Cabp7	0.00493772	112.634	117.968	113.684	126.665	170.483	163.831	121.095	162.816	calcium binding protein 7 [Source:MGI Symbol;Acc:MGI:2183437]
ENSMUSG00000061462	Obscn	0.00521359	0.810297	1.02797	0.988432	0.665649	0.309923	0.496212	0.412277	0.534296	obscurin, cytoskeletal calmodulin and titin-interacting RhoGEF [Source:MGI Symbol;Acc:MGI:2681862]
ENSMUSG00000015568	Lpl	0.00530797	77.5742	72.1357	72.142	100.046	84.5486	96.9851	103.311	105.958	lipoprotein lipase [Source:MGI Symbol;Acc:MGI:96820]
ENSMUSG00000027887	Sypl2	0.00530797	2.90292	3.00986	3.17635	3.62483	1.39619	1.68392	1.11399	1.33376	synaptophysin-like 2 [Source:MGI Symbol;Acc:MGI:1328311]
ENSMUSG00000028222	Calb1	0.00562981	57.948	55.2182	56.0999	55.4169	31.9146	37.1673	39.8693	48.4248	calbindin 1 [Source:MGI Symbol;Acc:MGI:88248]
ENSMUSG00000043183	Simc1	0.00583788	6.2656	4.9118	11.3144	8.18949	3.62147	6.47493	3.01276	4.13997	SUMO-interacting motifs containing 1 [Source:MGI Symbol;Acc:MGI:2442599]
ENSMUSG00000046442	Ppm1e	0.00639349	249.22	233.486	254.484	222.07	260.063	305.419	286.272	298.943	protein phosphatase 1E (PP2C domain containing) [Source:MGI Symbol;Acc:MGI:2444096]
ENSMUSG00000076258	Gm23935	0.00639349	15531	13078.4	12828.5	13631.7	15269.1	18129.5	16323.8	17157	predicted gene, 23935 [Source:MGI Symbol;Acc:MGI:5453712]
ENSMUSG00000022114	Spry2	0.00654335	44.8974	38.7843	47.8184	45.7114	54.7995	57.187	58.3857	54.4389	sprouty homolog 2 (Drosophila) [Source:MGI Symbol;Acc:MGI:1345138]
ENSMUSG00000040856	Dlk1	0.00711755	0.941228	6.57171	3.6664	3.86231	2.43415	0.213489	1.41501	0.36199	delta-like 1 homolog (Drosophila) [Source:MGI Symbol;Acc:MGI:94900]
ENSMUSG00000060534	Dcc	0.00720753	13.6767	16.9279	8.32947	12.8932	5.41538	11.8982	10.1779	10.7574	deleted in colorectal carcinoma [Source:MGI Symbol;Acc:MGI:94869]
ENSMUSG00000095098	Ccdc85b	0.00726015	211.132	187.413	193.128	212.055	245.927	216.167	237.524	251.953	coiled-coil domain containing 85B [Source:MGI Symbol;Acc:MGI:2147607]
ENSMUSG00000090061	Nwd2	0.00747303	14.6019	11.9014	15.4032	13.4235	7.01043	9.67269	8.81554	9.81476	NACHT and WD repeat domain containing 2 [Source:MGI Symbol;Acc:MGI:1920464]
ENSMUSG00000039145	Camk1d	0.00755235	62.3321	52.976	74.9285	75.0052	76.2824	67.0866	66.8139	69.5943	calcium/calmodulin-dependent protein kinase ID [Source:MGI Symbol;Acc:MGI:2442190]
ENSMUSG00000020704	Asic2	0.00784718	51.4268	42.142	57.6157	49.5625	58.3457	69.0355	71.5945	78.3372	acid-sensing (proton-gated) ion channel 2 [Source:MGI Symbol;Acc:MGI:1100867]
ENSMUSG00000034701	Neurod1	0.00784718	65.2441	70.1358	56.5694	65.9727	41.9127	49.8393	41.7326	51.549	neurogenic differentiation 1 [Source:MGI Symbol;Acc:MGI:1339708]
ENSMUSG00000039270	Megf9	0.00784718	60.0127	56.3732	62.0561	56.7175	65.2109	67.7577	71.6762	64.3005	multiple EGF-like-domains 9 [Source:MGI Symbol;Acc:MGI:1918264]
ENSMUSG00000041482	Piezo2	0.00784718	0.993638	0.697853	0.504567	1.70156	0.360143	0.221152	0.293359	0.350287	piezo-type mechanosensitive ion channel component 2 [Source:MGI Symbol;Acc:MGI:1918781]
ENSMUSG00000021803	Cdhr1	0.00804636	12.9447	16.4365	13.2375	13.4974	6.08984	9.27061	7.4508	10.7919	cadherin-related family member 1 [Source:MGI Symbol;Acc:MGI:2157782]
ENSMUSG00000029621	Arpc1a	0.00816346	154.389	166.487	174.204	155.81	153.049	173.821	156.296	174.547	actin related protein 2/3 complex, subunit 1A [Source:MGI Symbol;Acc:MGI:1928896]
ENSMUSG00000032332	Col12a1	0.00829553	4.65484	4.37327	2.04023	3.77914	2.47316	1.65135	2.12875	2.58182	collagen, type XII, alpha 1 [Source:MGI Symbol;Acc:MGI:88448]
ENSMUSG00000072294	Klf12	0.00894963	14.1684	18.1479	17.5958	22.2177	17.8017	1.88064	1.9405	15.4321	Kruppel-like factor 12 [Source:MGI Symbol;Acc:MGI:1333796]
ENSMUSG00000031517	Gpm6a	0.00963596	1143.89	1073.19	1126.81	1137.36	1186.77	1250.63	1254.08	1259.63	glycoprotein m6a [Source:MGI Symbol;Acc:MGI:107671]
ENSMUSG00000042507	Elmsan1	0.00974226	18.0254	19.14	16.7253	14.4665	9.99658	12.2085	10.021	11.8748	ELM2 and Myb/SANT-like domain containing 1 [Source:MGI Symbol;Acc:MGI:2685106]
ENSMUSG00000068267	Cenpb	0.010121	103.586	100.634	102.952	103.653	108.905	119.76	117.032	125.443	centromere protein B [Source:MGI Symbol;Acc:MGI:88376]
ENSMUSG00000056201	Cfl1	0.0105243	1236.4	1201.15	1275.15	1315.29	1347.42	1394.96	1376.92	1398.35	cofilin 1, non-muscle [Source:MGI Symbol;Acc:MGI:101757]
ENSMUSG00000046607	Hrk	0.0107257	46.2069	39.5478	55.834	56.4493	49.5411	67.9281	76.092	66.9098	harakiri, BCL2 interacting protein (contains only BH3 domain) [Source:MGI Symbol;Acc:MGI:1201608]
ENSMUSG00000001119	Col6a1	0.0110715	37.8046	31.3434	35.7071	51.6541	31.7999	18.9121	19.1598	21.5817	collagen, type VI, alpha 1 [Source:MGI Symbol;Acc:MGI:88459]
ENSMUSG00000028033	Kcnq5	0.0110715	52.093	48.0646	46.4866	58.209	60.3521	56.9074	52.9555	60.1042	potassium voltage-gated channel, subfamily Q, member 5 [Source:MGI Symbol;Acc:MGI:1924937]
ENSMUSG00000024245	Tmem178	0.0115525	78.3805	81.6577	85.0615	85.5483	101.141	102.848	89.3201	99.6778	transmembrane protein 178 [Source:MGI Symbol;Acc:MGI:1915277]
ENSMUSG00000025089	Gfra1	0.0115525	51.3737	64.3382	43.8366	46.4271	35.4564	40.151	34.3744	35.1296	glial cell line derived neurotrophic factor family receptor alpha 1 [Source:MGI Symbol;Acc:MGI:1100842]
ENSMUSG00000040372	Gpr63	0.0115525	24.5051	21.2838	17.9748	19.7925	25.9621	30.3325	34.8025	28.9036	G protein-coupled receptor 63 [Source:MGI Symbol;Acc:MGI:2135884]
ENSMUSG00000020932	Gfap	0.0118454	311.846	339.511	273.865	333.149	385.24	369.11	357.544	370.116	glial fibrillary acidic protein [Source:MGI Symbol;Acc:MGI:95697]
ENSMUSG00000071379	Hpcal1	0.0121453	25.7001	23.2087	36.6598	29.1478	16.2097	16.7306	24.9727	21.2872	hippocalcin-like 1 [Source:MGI Symbol;Acc:MGI:1855689]
ENSMUSG00000040929	Rfx3	0.0125959	29.731	32.0602	24.7829	29.6394	31.2576	18.8628	16.2761	20.9399	regulatory factor X, 3 (influences HLA class II expression) [Source:MGI Symbol;Acc:MGI:106582]
ENSMUSG00000059361	Nrsn2	0.0125959	38.9634	49.0291	46.4479	30.429	22.107	29.65	24.778	24.26	neurensin 2 [Source:MGI Symbol;Acc:MGI:2684969]
ENSMUSG00000033389	Arhgap44	0.0128848	58.7627	56.1907	69.2878	57.8862	67.6434	74.2991	81.0836	80.2864	Rho GTPase activating protein 44 [Source:MGI Symbol;Acc:MGI:2144423]
ENSMUSG00000070695	Cntnap5a	0.0128848	8.67163	8.27393	8.75103	6.25249	4.93856	6.01164	5.19707	5.14866	contactin associated protein-like 5A [Source:MGI Symbol;Acc:MGI:3643623]
ENSMUSG00000025422	Agap2	0.0134305	703.286	684.233	740.871	681.499	693.679	802.024	815.177	910.391	ArfGAP with GTPase domain, ankyrin repeat and PH domain 2 [Source:MGI Symbol;Acc:MGI:3580016]
ENSMUSG00000026341	Actr3	0.0134982	212.994	211.333	181.445	200.46	212.226	245.612	244.9	225.673	ARP3 actin-related protein 3 [Source:MGI Symbol;Acc:MGI:1921367]
ENSMUSG00000092035	Peg10	0.0134982	10.002	20.6607	11.7148	21.1731	8.36042	4.14939	5.02109	4.94191	paternally expressed 10 [Source:MGI Symbol;Acc:MGI:2157785]
ENSMUSG00000038446	Cdc40	0.0151146	31.9095	34.5369	35.707	28.6464	40.4288	43.9004	39.5169	40.0402	cell division cycle 40 [Source:MGI Symbol;Acc:MGI:1918963]
ENSMUSG00000039059	Hrh3	0.0151146	30.4152	28.3626	38.4143	20.7042	18.6304	19.2691	15.2962	22.072	histamine receptor H3 [Source:MGI Symbol;Acc:MGI:2139279]
ENSMUSG00000025867	Cplx2	0.0154795	764.316	769.435	790.003	820.952	836.016	935.881	860.949	1008.01	complexin 2 [Source:MGI Symbol;Acc:MGI:104726]
ENSMUSG00000031380	Vegfd	0.0157859	4.82226	1.8052	4.37476	3.76923	1.90516	0.965353	1.37769	1.50987	vascular endothelial growth factor D [Source:MGI Symbol;Acc:MGI:108037]
ENSMUSG00000019966	Kitl	0.0159737	15.1537	22.0249	16.5468	19.1922	10.7779	12.0442	9.89533	14.9367	kit ligand [Source:MGI Symbol;Acc:MGI:96974]
ENSMUSG00000046215	Rprml	0.0165734	150.421	121.738	177.295	138.33	159.316	219.898	239.261	209.273	reprimo-like [Source:MGI Symbol;Acc:MGI:2144486]
ENSMUSG00000033174	Mgll	0.0168133	143.638	153.025	130.513	142.841	159.916	161.675	147.56	183.43	monoglyceride lipase [Source:MGI Symbol;Acc:MGI:1346042]
ENSMUSG00000044352	Sowaha	0.0172233	87.2187	86.8612	81.0382	80.8262	89.8877	99.0108	97.6291	102.228	sosondowah ankyrin repeat domain family member A [Source:MGI Symbol;Acc:MGI:2687280]
ENSMUSG00000019831	Wasf1	0.0179386	296.216	273.997	290.04	274.529	309.381	343.868	359.203	396.544	WAS protein family, member 1 [Source:MGI Symbol;Acc:MGI:1890563]
ENSMUSG00000035202	Lars2	0.0181858	227.668	120.704	172.694	222.513	231.556	256.816	152.847	694.999	leucyl-tRNA synthetase, mitochondrial [Source:MGI Symbol;Acc:MGI:2142973]
ENSMUSG00000020152	Actr2	0.0194054	245.325	233.744	231.088	254.95	274.814	300.209	315.3	265.46	ARP2 actin-related protein 2 [Source:MGI Symbol;Acc:MGI:1913963]
ENSMUSG00000025020	Slit1	0.0199627	113.129	117.062	110.817	126.987	136.499	147.617	118.351	144.531	slit homolog 1 (Drosophila) [Source:MGI Symbol;Acc:MGI:1315203]
ENSMUSG00000018865	Sult4a1	0.0207137	311.587	281.229	319.947	312.265	335.914	359.121	343.88	353.7	sulfotransferase family 4A, member 1 [Source:MGI Symbol;Acc:MGI:1888971]
ENSMUSG00000053819	Camk2d	0.0207137	11.593	14.5135	19.7498	21.794	7.84193	12.0809	13.6669	7.7496	calcium/calmodulin-dependent protein kinase II, delta [Source:MGI Symbol;Acc:MGI:1341265]
ENSMUSG00000021476	Habp4	0.0212846	137.443	122.922	145.066	142.724	152.842	161.471	156.591	159.022	hyaluronic acid binding protein 4 [Source:MGI Symbol;Acc:MGI:1891713]
ENSMUSG00000062151	Unc13c	0.0214879	7.54356	6.25504	7.37926	5.82043	3.95036	3.95715	5.05279	5.45298	unc-13 homolog C (C. elegans) [Source:MGI Symbol;Acc:MGI:2149021]
ENSMUSG00000027220	Syt13	0.0220045	126.758	118.08	134.272	136.607	147.291	147.545	143.328	152.171	synaptotagmin XIII [Source:MGI Symbol;Acc:MGI:1933945]
ENSMUSG00000036894	Rap2b	0.0232434	30.9242	29.7274	32.3085	29.0215	35.7105	36.5815	35.9373	34.3333	RAP2B, member of RAS oncogene family [Source:MGI Symbol;Acc:MGI:1921262]
ENSMUSG00000033953	Ppp3r1	0.0251391	642.544	603.136	640.511	571.489	643.084	762.578	664.94	710.9	protein phosphatase 3, regulatory subunit B, alpha isoform (calcineurin B, type I) [Source:MGI Symbol;Acc:MGI:107172]
ENSMUSG00000053399	Adamts18	0.0251391	2.86625	3.31979	2.71228	3.36968	1.82666	3.68362	1.80689	2.20225	a disintegrin-like and metallopeptidase (reprolysin type) with thrombospondin type 1 motif, 18 [Source:MGI Symbol;Acc:MGI:2442600]
ENSMUSG00000078429	Ctdsp2	0.0251391	67.8557	61.571	66.5901	65.6748	70.1033	73.6888	70.5887	73.4502	CTD (carboxy-terminal domain, RNA polymerase II, polypeptide A) small phosphatase 2 [Source:MGI Symbol;Acc:MGI:1098748]
ENSMUSG00000020241	Col6a2	0.0261631	11.7522	9.83048	8.74889	15.5811	8.05128	5.02002	5.21913	7.86837	collagen, type VI, alpha 2 [Source:MGI Symbol;Acc:MGI:88460]
ENSMUSG00000040481	Bptf	0.0261631	28.9896	28.958	29.6969	25.1553	21.0148	23.5288	25.4856	22.6391	bromodomain PHD finger transcription factor [Source:MGI Symbol;Acc:MGI:2444008]
ENSMUSG00000048458	Fam212b	0.0261631	49.9144	40.6194	43.5881	36.4557	50.6883	58.3099	52.1963	57.5008	family with sequence similarity 212, member B [Source:MGI Symbol;Acc:MGI:1923497]
ENSMUSG00000015733	Capza2	0.0269399	217.713	219.458	222.718	219.354	242.438	178.076	230.677	208.469	capping protein (actin filament) muscle Z-line, alpha 2 [Source:MGI Symbol;Acc:MGI:106222]
ENSMUSG00000026090	2010300C02Rik	0.0269399	168.116	174.514	178.278	145.128	196.915	215.303	195.903	204.801	RIKEN cDNA 2010300C02 gene [Source:MGI Symbol;Acc:MGI:1919347]
ENSMUSG00000105398	AC157822.2	0.0269399	275.19	359.164	247.14	477.331	496.411	438.742	576.271	551.715
ENSMUSG00000099250	Rn7s2	0.0269414	285.363	391.182	265.897	503.549	550.649	444.357	606.966	513.34	7S RNA 2 [Source:MGI Symbol;Acc:MGI:97953]
ENSMUSG00000039470	Zdhhc2	0.0270356	45.4254	36.5905	41.3983	33.11	42.7172	52.9614	58.7531	55.7344	zinc finger, DHHC domain containing 2 [Source:MGI Symbol;Acc:MGI:1923452]
ENSMUSG00000030905	Crym	0.0280962	512.167	357.325	480.918	549.783	577.417	621.218	708.485	608.844	crystallin, mu [Source:MGI Symbol;Acc:MGI:102675]
ENSMUSG00000059995	Atxn7l3	0.0283311	119.454	109.182	113.912	117.494	121.043	138.746	126.121	136.205	ataxin 7-like 3 [Source:MGI Symbol;Acc:MGI:3036270]
ENSMUSG00000008305	Tle1	0.029683	27.4139	32.055	30.8717	42.833	29.9102	35.0451	36.961	44.6992	transducin-like enhancer of split 1 [Source:MGI Symbol;Acc:MGI:104636]
ENSMUSG00000054013	Tmem179	0.0299378	100.029	94.907	103.722	116.681	118.143	122.763	121.181	132.484	transmembrane protein 179 [Source:MGI Symbol;Acc:MGI:2144891]
ENSMUSG00000105788	AC099934.1	0.0308061	195.567	267.894	157.612	276.959	377.095	263.607	407.476	287.918
ENSMUSG00000029348	Asphd2	0.0312475	95.8983	97.7188	88.8103	99.4883	86.8637	113.102	103	124.562	aspartate beta-hydroxylase domain containing 2 [Source:MGI Symbol;Acc:MGI:1920148]
ENSMUSG00000057897	Camk2b	0.0318509	860.675	783.775	828.676	714.978	734.452	945.073	872.777	826.64	calcium/calmodulin-dependent protein kinase II, beta [Source:MGI Symbol;Acc:MGI:88257]
ENSMUSG00000041324	Inhba	0.0328786	2.00665	1.84744	1.68936	1.64357	3.03236	3.40158	2.77022	3.37948	inhibin beta-A [Source:MGI Symbol;Acc:MGI:96570]
ENSMUSG00000022449	Adamts20	0.0333516	8.51684	6.91881	7.25818	5.69652	9.70324	12.387	11.4491	6.88176	a disintegrin-like and metallopeptidase (reprolysin type) with thrombospondin type 1 motif, 20 [Source:MGI Symbol;Acc:MGI:2660628]
ENSMUSG00000029510	Gpc2	0.0333516	8.00923	10.088	5.77284	10.8446	5.58212	8.04496	5.44947	4.72781	glypican 2 (cerebroglycan) [Source:MGI Symbol;Acc:MGI:1919201]
ENSMUSG00000038976	Ppp1r9b	0.0333516	602.118	599.423	638.872	606.698	650.534	726.867	692.967	878.383	protein phosphatase 1, regulatory subunit 9B [Source:MGI Symbol;Acc:MGI:2387581]
ENSMUSG00000096847	Tmem151b	0.0333516	86.1962	79.8453	84.3459	82.2111	88.0778	100.668	92.7252	99.9624	transmembrane protein 151B [Source:MGI Symbol;Acc:MGI:2685169]
ENSMUSG00000031906	Smpd3	0.0350531	93.616	84.1742	92.7447	85.4242	92.7924	103.266	109.495	113.209	sphingomyelin phosphodiesterase 3, neutral [Source:MGI Symbol;Acc:MGI:1927578]
ENSMUSG00000028931	Kcnab2	0.0361247	265.86	231.742	357.919	283.069	268.76	311.351	346.165	408.776	potassium voltage-gated channel, shaker-related subfamily, beta member 2 [Source:MGI Symbol;Acc:MGI:109239]
ENSMUSG00000030704	Rab6a	0.0361247	339.03	311.923	353.307	354.991	373.731	380.405	378.975	397.72	RAB6A, member RAS oncogene family [Source:MGI Symbol;Acc:MGI:894313]
ENSMUSG00000069072	Slc7a14	0.0361247	51.5859	50.0707	54.1807	53.4667	38.183	45.8174	40.8912	43.562	solute carrier family 7 (cationic amino acid transporter, y+ system), member 14 [Source:MGI Symbol;Acc:MGI:3040688]
ENSMUSG00000059991	Nptx2	0.0361531	69.5522	54.2669	72.8229	38.1435	75.3979	96.5647	98.5318	79.9968	neuronal pentraxin 2 [Source:MGI Symbol;Acc:MGI:1858209]
ENSMUSG00000030029	Lrig1	0.0373465	16.8429	20.1983	17.1521	22.4931	24.1141	23.5727	24.9706	21.6157	leucine-rich repeats and immunoglobulin-like domains 1 [Source:MGI Symbol;Acc:MGI:107935]
ENSMUSG00000049907	Rasl11b	0.0373465	65.5698	46.8122	67.7556	46.2773	69.5189	80.7293	80.286	77.5139	RAS-like, family 11, member B [Source:MGI Symbol;Acc:MGI:1916189]
ENSMUSG00000000743	Chmp1a	0.0377212	101.707	97.8613	100.618	112.089	117.359	117.774	120.236	115.37	charged multivesicular body protein 1A [Source:MGI Symbol;Acc:MGI:1920159]
ENSMUSG00000072770	Acrbp	0.0419412	5.54084	6.00985	2.57921	2.98444	2.18625	1.7842	3.88722	1.59636	proacrosin binding protein [Source:MGI Symbol;Acc:MGI:1859515]
ENSMUSG00000083863	Gm13341	0.0425649	23.2885	24.2941	22.5174	29.1751	32.3591	38.9834	30.9177	34.8003	predicted gene 13341 [Source:MGI Symbol;Acc:MGI:3650228]
ENSMUSG00000097023	Mir9-3hg	0.0425649	21.3101	23.0046	24.3116	17.3716	26.6395	16.1273	29.1604	46.3352	Mir9-3 host gene [Source:MGI Symbol;Acc:MGI:2142071]
ENSMUSG00000042453	Reln	0.0428163	40.7957	34.1408	36.6084	32.5407	14.1352	15.3486	27.2261	24.7352	reelin [Source:MGI Symbol;Acc:MGI:103022]
ENSMUSG00000031210	Gpr165	0.0434212	5.96724	11.8513	5.0859	6.74874	3.03252	5.28304	3.03021	5.43147	G protein-coupled receptor 165 [Source:MGI Symbol;Acc:MGI:1923456]
ENSMUSG00000036036	Zfp57	0.0434212	26.7431	25.9934	23.1543	28.9424	19.9806	20.3408	22.4325	21.6375	zinc finger protein 57 [Source:MGI Symbol;Acc:MGI:99204]
ENSMUSG00000045962	Wnk1	0.0434212	58.3707	75.5887	53.6743	45.5606	53.5331	47.0562	48.4283	51.5293	WNK lysine deficient protein kinase 1 [Source:MGI Symbol;Acc:MGI:2442092]
ENSMUSG00000040225	Prrc2c	0.0436366	42.2043	44.6747	44.8928	38.1204	33.057	32.4186	32.1568	34.4413	proline-rich coiled-coil 2C [Source:MGI Symbol;Acc:MGI:1913754]
ENSMUSG00000043557	Mdga1	0.0436366	27.0233	24.9071	25.003	28.2067	26.6005	31.2528	30.8899	44.3848	MAM domain containing glycosylphosphatidylinositol anchor 1 [Source:MGI Symbol;Acc:MGI:1922012]
ENSMUSG00000034040	Wbscr17	0.0437607	54.7016	69.6569	57.9197	65.2149	71.5366	74.2044	61.5729	73.4995	Williams-Beuren syndrome chromosome region 17 homolog (human) [Source:MGI Symbol;Acc:MGI:2137594]
ENSMUSG00000037995	Igsf9	0.0438922	4.5821	5.75158	4.16326	4.70559	2.78656	2.28269	3.10052	2.70625	immunoglobulin superfamily, member 9 [Source:MGI Symbol;Acc:MGI:2135283]
ENSMUSG00000036246	Gmip	0.0461299	10.0975	13.106	10.4452	9.7306	6.47512	10.4305	6.42347	8.66444	Gem-interacting protein [Source:MGI Symbol;Acc:MGI:1926066]
ENSMUSG00000051853	Arf3	0.0461299	864.177	813.282	844.752	825.483	861.49	976.72	923.404	946.215	ADP-ribosylation factor 3 [Source:MGI Symbol;Acc:MGI:99432]
ENSMUSG00000043388	Tmem130	0.0466085	119.674	142.007	127.547	125.475	101.302	94.8274	106.127	108.581	transmembrane protein 130 [Source:MGI Symbol;Acc:MGI:3607706]
ENSMUSG00000026437	Cdk18	0.0471463	12.5541	10.5386	11.645	9.63842	7.62428	8.75016	9.26546	7.36215	cyclin-dependent kinase 18 [Source:MGI Symbol;Acc:MGI:97518]
ENSMUSG00000093745	Gm24420	0.0474078	51.3757	44.6312	22.3907	62.8044	92.9383	84.4598	78.9336	75.5776	predicted gene, 24420 [Source:MGI Symbol;Acc:MGI:5454197]
ENSMUSG00000002266	Zim1	0.0505979	1.81997	3.96032	1.81379	2.53668	2.21	1.10381	2.42415	1.07514	zinc finger, imprinted 1 [Source:MGI Symbol;Acc:MGI:1341879]
ENSMUSG00000020684	Rasl10b	0.0505979	207.887	223.598	211.58	211.099	204.234	237.118	240.127	226.688	RAS-like, family 10, member B [Source:MGI Symbol;Acc:MGI:2685575]
ENSMUSG00000062542	Syt9	0.0505979	7.10827	8.15691	5.82303	11.9762	6.41241	2.94739	3.3668	2.95246	synaptotagmin IX [Source:MGI Symbol;Acc:MGI:1926373]
ENSMUSG00000030270	Cpne9	0.0512866	4.26517	8.33471	4.20676	5.06324	7.64508	4.39551	2.34511	2.71583	copine family member IX [Source:MGI Symbol;Acc:MGI:2443052]
ENSMUSG00000017493	Igfbp4	0.0519622	68.0455	71.2021	70.6253	51.7235	70.3574	81.8185	60.9164	81.4653	insulin-like growth factor binding protein 4 [Source:MGI Symbol;Acc:MGI:96439]
ENSMUSG00000021732	Fgf10	0.0525233	5.2687	5.14057	3.87505	3.04439	0.127434	2.05947	2.22823	2.97154	fibroblast growth factor 10 [Source:MGI Symbol;Acc:MGI:1099809]
ENSMUSG00000031357	Syap1	0.0530145	40.0551	38.4897	35.0816	41.5219	46.122	47.2008	42.1463	42.926	synapse associated protein 1 [Source:MGI Symbol;Acc:MGI:1914293]
ENSMUSG00000051675	Trim32	0.0578124	131.791	115.486	122.044	124.645	126.342	143.213	130.446	144.013	tripartite motif-containing 32 [Source:MGI Symbol;Acc:MGI:1917057]
ENSMUSG00000079481	Nhsl2	0.0591707	2.02852	2.11371	2.38192	2.09462	2.59501	0.983329	1.75573	1.3855	NHS-like 2 [Source:MGI Symbol;Acc:MGI:3645090]
ENSMUSG00000098178	Gm42418	0.0618183	26090.2	24598.5	25985.9	21393.1	18572.6	17774.9	20932.7	17592.9	predicted gene, 42418 [Source:MGI Symbol;Acc:MGI:5649005]
ENSMUSG00000026840	Lamc3	0.0618434	5.40304	6.37427	5.4515	5.64639	7.26445	7.70871	8.15531	8.23482	laminin gamma 3 [Source:MGI Symbol;Acc:MGI:1344394]
ENSMUSG00000035781	R3hdm4	0.0618434	269.289	203.823	191.611	284.544	288.703	322.878	348.082	363.854	R3H domain containing 4 [Source:MGI Symbol;Acc:MGI:1924814]
ENSMUSG00000039967	Zfp292	0.065271	11.0663	12.1145	12.0826	11.724	9.64137	9.46557	8.64808	9.56029	zinc finger protein 292 [Source:MGI Symbol;Acc:MGI:1353423]
ENSMUSG00000000253	Gmpr	0.065792	71.9952	55.0548	71.2773	59.5465	79.4445	78.0182	88.2111	73.2869	guanosine monophosphate reductase [Source:MGI Symbol;Acc:MGI:1913605]
ENSMUSG00000062661	Ncs1	0.065792	135.116	129.79	139.86	143.027	142.798	159.751	150.8	161.449	neuronal calcium sensor 1 [Source:MGI Symbol;Acc:MGI:109166]
ENSMUSG00000022762	Ncam2	0.0659285	35.7789	33.6434	39.8841	34.0581	22.0676	27.4551	28.9521	30.291	neural cell adhesion molecule 2 [Source:MGI Symbol;Acc:MGI:97282]
ENSMUSG00000023192	Grm2	0.0659285	29.543	27.9137	37.3976	17.9224	12.4258	18.4013	18.6481	19.7134	glutamate receptor, metabotropic 2 [Source:MGI Symbol;Acc:MGI:1351339]
ENSMUSG00000024211	Grm8	0.0659285	2.77373	0.972576	4.69442	0.179403	0.219291	0.147042	0.161061	0.137265	glutamate receptor, metabotropic 8 [Source:MGI Symbol;Acc:MGI:1351345]
ENSMUSG00000024459	H2-M5	0.0659285	2.93596	2.45908	2.97102	4.18432	2.24576	1.42576	1.18076	1.79917	histocompatibility 2, M region locus 5 [Source:MGI Symbol;Acc:MGI:95917]
ENSMUSG00000033061	Resp18	0.0659285	63.9366	62.2133	61.3498	89.1725	52.4813	47.7406	37.9066	43.6456	regulated endocrine-specific protein 18 [Source:MGI Symbol;Acc:MGI:1098222]
ENSMUSG00000037984	Neurod6	0.0659285	248.776	211.224	259.639	218.016	252.579	305.058	268.738	307.465	neurogenic differentiation 6 [Source:MGI Symbol;Acc:MGI:106593]
ENSMUSG00000070044	Fam149a	0.0659285	12.8574	17.0437	15.5756	13.6123	10.2436	11.6043	11.6655	10.557	family with sequence similarity 149, member A [Source:MGI Symbol;Acc:MGI:2387177]
ENSMUSG00000029245	Epha5	0.0672489	96.4775	68.198	76.8839	68.0206	83.0627	78.066	83.0032	68.6984	Eph receptor A5 [Source:MGI Symbol;Acc:MGI:99654]
ENSMUSG00000043391	2510009E07Rik	0.067737	43.5162	42.3599	40.2433	41.979	45.0903	46.2727	47.7481	49.2993	RIKEN cDNA 2510009E07 gene [Source:MGI Symbol;Acc:MGI:1919440]
ENSMUSG00000025932	Eya1	0.0680386	9.16568	7.72759	8.88833	9.98007	14.207	13.7123	8.99352	12.4651	EYA transcriptional coactivator and phosphatase 1 [Source:MGI Symbol;Acc:MGI:109344]
ENSMUSG00000045038	Prkce	0.0680386	262.314	262.014	272.152	257.266	272.15	334.303	301.362	319.728	protein kinase C, epsilon [Source:MGI Symbol;Acc:MGI:97599]
ENSMUSG00000050821	Fam131a	0.0680386	313.213	270.91	323.434	314.954	315.403	406.273	386.903	379.256	family with sequence similarity 131, member A [Source:MGI Symbol;Acc:MGI:1925658]
ENSMUSG00000003346	Abhd17a	0.0686202	169.944	165.526	153.597	183.649	185.761	193.813	191.517	196.699	abhydrolase domain containing 17A [Source:MGI Symbol;Acc:MGI:106388]
ENSMUSG00000062372	Otof	0.0707983	4.34649	5.3261	5.03965	6.56093	2.77526	1.83923	4.80736	2.78186	otoferlin [Source:MGI Symbol;Acc:MGI:1891247]
ENSMUSG00000018589	Glra2	0.071242	17.3133	19.1404	16.3965	21.6826	11.6889	14.5551	13.2471	13.9185	glycine receptor, alpha 2 subunit [Source:MGI Symbol;Acc:MGI:95748]
ENSMUSG00000031112	Stk26	0.071242	2.24519	1.89851	2.14695	2.26786	0.756418	1.07026	0.909222	0.831982	serine/threonine kinase 26 [Source:MGI Symbol;Acc:MGI:1917665]
ENSMUSG00000027221	Chst1	0.0725944	191.409	180.455	197.328	201.396	204.186	220.513	206.421	235.669	carbohydrate (keratan sulfate Gal-6) sulfotransferase 1 [Source:MGI Symbol;Acc:MGI:1924219]
ENSMUSG00000007415	Gatad1	0.0731998	48.5634	63.5839	57.2224	50.4907	62.8329	49.6149	60.1307	64.1538	GATA zinc finger domain containing 1 [Source:MGI Symbol;Acc:MGI:1914460]
ENSMUSG00000024298	Zfp871	0.0731998	23.709	25.9035	21.2631	21.563	22.1218	27.1805	15.7153	18.1797	zinc finger protein 871 [Source:MGI Symbol;Acc:MGI:1921793]
ENSMUSG00000036825	Ssx2ip	0.0736706	78.633	38.5489	44.0712	51.9545	72.2188	57.4078	58.6634	86.168	synovial sarcoma, X breakpoint 2 interacting protein [Source:MGI Symbol;Acc:MGI:2139150]
ENSMUSG00000090272	Mndal	0.0736706	7.13929	2.65917	1.41108	7.45119	2.25264	2.79868	2.75672	1.44317	myeloid nuclear differentiation antigen like [Source:MGI Symbol;Acc:MGI:3780953]
ENSMUSG00000009073	Nf2	0.0743798	129.591	137.357	121.555	109.173	115.656	153.542	114.491	122.467	neurofibromatosis 2 [Source:MGI Symbol;Acc:MGI:97307]
ENSMUSG00000016150	Tenm1	0.0743798	1.2616	1.24048	1.37458	1.40334	0.788373	0.946683	1.11996	1.04074	teneurin transmembrane protein 1 [Source:MGI Symbol;Acc:MGI:1345185]
ENSMUSG00000021448	Shc3	0.0743798	69.8033	60.1459	68.5973	53.5922	43.7716	42.6887	60.4711	55.8991	src homology 2 domain-containing transforming protein C3 [Source:MGI Symbol;Acc:MGI:106179]
ENSMUSG00000022043	Trim35	0.0743798	141.654	142.819	140.469	158.12	167.127	166.793	163.524	160.14	tripartite motif-containing 35 [Source:MGI Symbol;Acc:MGI:1914104]
ENSMUSG00000026494	Kif26b	0.0743798	9.2576	10.6675	7.29792	10.4511	6.61392	7.37258	8.10692	7.39295	kinesin family member 26B [Source:MGI Symbol;Acc:MGI:2447076]
ENSMUSG00000040731	Eif4h	0.0743798	174.272	193.27	159.05	210.498	209.986	204.24	217.152	201.284	eukaryotic translation initiation factor 4H [Source:MGI Symbol;Acc:MGI:1341822]
ENSMUSG00000048915	Efna5	0.0743798	5.43187	4.70158	5.95375	6.6762	4.76525	1.93602	3.17085	3.11504	ephrin A5 [Source:MGI Symbol;Acc:MGI:107444]
ENSMUSG00000053581	Zfand2a	0.0743798	59.2027	56.561	60.4292	59.9228	62.7685	69.3869	77.7947	73.9827	zinc finger, AN1-type domain 2A [Source:MGI Symbol;Acc:MGI:2140729]
ENSMUSG00000062961	Ccdc177	0.0743798	16.2673	13.3626	15.5563	14.9045	16.8986	18.4823	18.364	19.1359	coiled-coil domain containing 177 [Source:MGI Symbol;Acc:MGI:2686414]
ENSMUSG00000066705	Fxyd6	0.0743798	184.975	170.064	199.564	246.252	128.133	128.735	170.673	155.546	FXYD domain-containing ion transport regulator 6 [Source:MGI Symbol;Acc:MGI:1890226]
ENSMUSG00000022840	Adcy5	0.074449	49.5537	56.042	51.8246	55.151	57.6386	57.3325	58.327	65.6664	adenylate cyclase 5 [Source:MGI Symbol;Acc:MGI:99673]
ENSMUSG00000047507	Baiap3	0.074449	8.50737	19.6582	7.46178	14.1854	6.42634	2.11179	5.38661	4.65947	BAI1-associated protein 3 [Source:MGI Symbol;Acc:MGI:2685783]
ENSMUSG00000098488	Pla2g4b	0.074449	2.86914	5.08859	5.17616	4.18903	2.08278	1.73086	3.71013	2.41592	phospholipase A2, group IVB (cytosolic) [Source:MGI Symbol;Acc:MGI:2384819]
ENSMUSG00000094210	Gm23450	0.0756145	264.767	254.531	293.881	244.427	291.55	405.735	352.689	384.017	predicted gene, 23450 [Source:MGI Symbol;Acc:MGI:5453227]
ENSMUSG00000031342	Gpm6b	0.0765084	668.141	677.07	596.053	720.317	690.411	742.599	690.008	737.393	glycoprotein m6b [Source:MGI Symbol;Acc:MGI:107672]
ENSMUSG00000028756	Pink1	0.0775865	210.009	194.458	192.208	221.13	233.907	232.042	250.07	225.927	PTEN induced putative kinase 1 [Source:MGI Symbol;Acc:MGI:1916193]
ENSMUSG00000046230	Vps13a	0.0775865	8.41097	7.00961	9.86847	7.59252	5.27169	6.44166	8.45348	8.22984	vacuolar protein sorting 13A [Source:MGI Symbol;Acc:MGI:2444304]
ENSMUSG00000053414	Hunk	0.0776246	25.9588	24.5104	24.4724	20.3943	26.6181	31.7302	28.9761	30.5862	hormonally upregulated Neu-associated kinase [Source:MGI Symbol;Acc:MGI:1347352]
ENSMUSG00000031328	Flna	0.0783272	122.427	141.836	119.016	122.024	111.022	189.025	176.462	155.091	filamin, alpha [Source:MGI Symbol;Acc:MGI:95556]
ENSMUSG00000078453	Abracl	0.0797346	29.5178	27.3449	28.2953	25.0806	40.265	38.1853	51.5753	34.7761	ABRA C-terminal like [Source:MGI Symbol;Acc:MGI:1920362]
ENSMUSG00000025579	Gaa	0.0801994	150.271	160.484	158.496	158.398	140.366	122.932	109.716	127.144	glucosidase, alpha, acid [Source:MGI Symbol;Acc:MGI:95609]
ENSMUSG00000034361	Cpne2	0.0801994	47.9279	44.9606	54.1314	57.1021	45.9225	35.7592	39.049	39.6809	copine II [Source:MGI Symbol;Acc:MGI:2387578]
ENSMUSG00000025362	Rps26	0.0806942	481.037	556.067	489.613	509.332	443.264	374.213	439.014	384.695	ribosomal protein S26 [Source:MGI Symbol;Acc:MGI:1351628]
ENSMUSG00000052087	Rgs14	0.0812644	47.6345	34.5352	42.4232	38.4292	49.3833	57.7643	45.1433	55.4477	regulator of G-protein signaling 14 [Source:MGI Symbol;Acc:MGI:1859709]
ENSMUSG00000045083	Lingo2	0.0814345	5.00524	5.728	9.55868	4.27913	1.19481	7.27908	3.65181	5.49251	leucine rich repeat and Ig domain containing 2 [Source:MGI Symbol;Acc:MGI:2442298]
ENSMUSG00000019947	Arid5b	0.0814969	11.8098	10.8044	13.608	12.9267	8.27585	9.00024	8.73066	9.85083	AT rich interactive domain 5B (MRF1-like) [Source:MGI Symbol;Acc:MGI:2175912]
ENSMUSG00000022231	Sema5a	0.0814969	44.519	57.5951	45.0857	41.3037	35.3832	36.8555	27.0655	40.5978	sema domain, seven thrombospondin repeats (type 1 and type 1-like), transmembrane domain (TM) and short cytoplasmic domain, (semaphorin) 5A [Source:MGI Symbol;Acc:MGI:107556]
ENSMUSG00000038175	Mylip	0.0814969	20.1792	17.2277	20.4929	15.2578	19.4347	23.1377	28.0031	24.6372	myosin regulatory light chain interacting protein [Source:MGI Symbol;Acc:MGI:2388271]
ENSMUSG00000025241	Fyco1	0.0825437	24.4558	27.1072	21.6243	24.6315	24.0732	19.6901	17.8922	20.1044	FYVE and coiled-coil domain containing 1 [Source:MGI Symbol;Acc:MGI:107277]
ENSMUSG00000037852	Cpe	0.0830585	2658.15	2717.09	2533.66	2821.96	2886.57	2890.58	2789.12	2842.64	carboxypeptidase E [Source:MGI Symbol;Acc:MGI:101932]
ENSMUSG00000085148	Mir22hg	0.0830585	33.8375	29.7512	33.0502	32.048	49.81	36.5812	44.1887	33.7052	Mir22 host gene (non-protein coding) [Source:MGI Symbol;Acc:MGI:1914348]
ENSMUSG00000041375	Ccdc9	0.0834699	26.7291	20.3061	26.1864	23.8985	24.7015	24.1994	29.4657	24.5206	coiled-coil domain containing 9 [Source:MGI Symbol;Acc:MGI:1921443]
ENSMUSG00000031642	Sh3rf1	0.0837156	53.4498	35.1212	51.5613	43.7751	48.6201	56.2074	65.8025	60.1494	SH3 domain containing ring finger 1 [Source:MGI Symbol;Acc:MGI:1913066]
ENSMUSG00000019951	Uhrf1bp1l	0.0882224	54.2731	43.8938	84.5287	42.5389	49.7395	50.2025	46.1591	45.2839	UHRF1 (ICBP90) binding protein 1-like [Source:MGI Symbol;Acc:MGI:2442888]
ENSMUSG00000091243	Vgll3	0.0882224	1.71196	4.07494	2.15449	3.88753	0.810142	0.180152	0.213984	0.081863	vestigial like family member 3 [Source:MGI Symbol;Acc:MGI:1920819]
ENSMUSG00000066036	Ubr4	0.0914923	20.4044	16.7701	30.1	26.1569	18.1782	24.4751	20.3235	26.7503	ubiquitin protein ligase E3 component n-recognin 4 [Source:MGI Symbol;Acc:MGI:1916366]
ENSMUSG00000035376	Hacd2	0.0935287	27.0744	34.0419	30.0647	28.6763	38.7611	35.0685	36.5839	32.4648	3-hydroxyacyl-CoA dehydratase 2 [Source:MGI Symbol;Acc:MGI:1918007]
ENSMUSG00000054863	Fam19a5	0.0935287	106.329	115.308	101.802	108.979	124.753	116.889	116.062	127.693	family with sequence similarity 19, member A5 [Source:MGI Symbol;Acc:MGI:2146182]
ENSMUSG00000034377	Tulp4	0.0954075	49.9269	60.2652	48.8493	39.0152	44.2764	44.5678	49.7349	39.3019	tubby like protein 4 [Source:MGI Symbol;Acc:MGI:1916092]
ENSMUSG00000034245	Hdac11	0.0963887	96.3506	99.4641	103.85	100.495	84.8283	86.4309	79.1199	79.9732	histone deacetylase 11 [Source:MGI Symbol;Acc:MGI:2385252]
ENSMUSG00000026342	Slc35f5	0.0969176	18.2177	22.1253	16.7493	21.5016	22.8454	23.0531	21.9189	20.5209	solute carrier family 35, member F5 [Source:MGI Symbol;Acc:MGI:1921400]
ENSMUSG00000078684	5830417I10Rik	0.0969176	6.78644	7.36237	6.47179	7.78655	5.22408	5.61142	5.42146	5.4833	RIKEN cDNA 5830417I10 gene [Source:MGI Symbol;Acc:MGI:1923272]
ENSMUSG00000020000	Moxd1	0.0979355	6.37318	6.2604	6.37186	7.57233	5.38309	3.99195	4.03822	3.39605	monooxygenase, DBH-like 1 [Source:MGI Symbol;Acc:MGI:1921582]
ENSMUSG00000074480	Mex3a	0.0979355	8.06741	11.8153	8.85699	11.1932	5.43526	6.32188	6.30127	8.59257	mex3 RNA binding family member A [Source:MGI Symbol;Acc:MGI:1919890]
ENSMUSG00000006205	Htra1	0.098281	188.042	185.711	217.377	208.94	235.938	227.252	126.364	183.26	HtrA serine peptidase 1 [Source:MGI Symbol;Acc:MGI:1929076]
ENSMUSG00000024817	Uhrf2	0.0993042	25.9084	25.2136	25.3689	28.381	20.8133	23.4759	22.8383	22.2077	ubiquitin-like, containing PHD and RING finger domains 2 [Source:MGI Symbol;Acc:MGI:1923718]
ENSMUSG00000025332	Kdm5c	0.0993042	39.4383	40.7504	29.9126	32.7818	22.6486	26.7019	23.0767	31.6123	lysine (K)-specific demethylase 5C [Source:MGI Symbol;Acc:MGI:99781]
ENSMUSG00000031299	Pdha1	0.0993042	194.401	222.332	201.878	196.643	219.079	266.369	272.753	218.531	pyruvate dehydrogenase E1 alpha 1 [Source:MGI Symbol;Acc:MGI:97532]
ENSMUSG00000002012	Pnck	0.0998205	88.5677	96.7031	84.3152	103.655	72.3461	76.5892	74.1497	73.1648	pregnancy upregulated non-ubiquitously expressed CaM kinase [Source:MGI Symbol;Acc:MGI:1347357]
ENSMUSG00000006675	P4htm	0.0998205	41.281	43.0091	41.0349	37.3406	46.3624	48.0103	41.6687	47.3873	prolyl 4-hydroxylase, transmembrane (endoplasmic reticulum) [Source:MGI Symbol;Acc:MGI:1921693]
ENSMUSG00000019370	Calm3	0.0998205	1979.25	1926.95	2012.52	2025.73	2046.06	2124.83	2108.85	2183.09	calmodulin 3 [Source:MGI Symbol;Acc:MGI:103249]
ENSMUSG00000028820	Sfpq	0.0998205	143.224	142.843	124.215	127.883	113.54	122.533	124.685	117.935	splicing factor proline/glutamine rich (polypyrimidine tract binding protein associated) [Source:MGI Symbol;Acc:MGI:1918764]
ENSMUSG00000031540	Kat6a	0.0998205	28.6809	32.9759	29.5325	27.0103	22.6519	24.3302	24.6127	22.6876	K(lysine) acetyltransferase 6A [Source:MGI Symbol;Acc:MGI:2442415]
ENSMUSG00000032968	Inha	0.100163	42.8508	39.8827	43.8617	48.1559	31.6385	33.6771	34.2314	30.9762	inhibin alpha [Source:MGI Symbol;Acc:MGI:96569]
ENSMUSG00000031834	Pik3r2	0.100785	127.97	126.933	141.422	133.476	131.746	145.326	153.037	154.561	phosphatidylinositol 3-kinase, regulatory subunit, polypeptide 2 (p85 beta) [Source:MGI Symbol;Acc:MGI:1098772]
ENSMUSG00000039671	Zmynd8	0.101493	54.5735	68.0672	38.8945	34.1979	43.4274	52.8711	44.2618	35.9532	zinc finger, MYND-type containing 8 [Source:MGI Symbol;Acc:MGI:1918025]
ENSMUSG00000032174	Icam5	0.102697	300.91	267.52	302.885	302.291	294.484	354.606	331.061	360.787	intercellular adhesion molecule 5, telencephalin [Source:MGI Symbol;Acc:MGI:109430]
ENSMUSG00000005575	Ube2m	0.10309	132.573	133.778	136.489	135.669	147.066	149.722	166.989	136.778	ubiquitin-conjugating enzyme E2M [Source:MGI Symbol;Acc:MGI:108278]
ENSMUSG00000040794	C1qtnf4	0.103149	204.599	166.752	199.247	186.386	205.761	226.665	221.593	246.144	C1q and tumor necrosis factor related protein 4 [Source:MGI Symbol;Acc:MGI:1914695]
ENSMUSG00000039629	Strip2	0.103807	14.479	19.4873	14.679	16.8386	31.6576	20.6305	15.2658	19.9451	striatin interacting protein 2 [Source:MGI Symbol;Acc:MGI:2444363]
ENSMUSG00000042532	Golga7b	0.10399	77.7166	63.9389	76.9259	75.1228	83.6903	82.7445	89.1443	86.6634	golgi autoantigen, golgin subfamily a, 7B [Source:MGI Symbol;Acc:MGI:1918396]
ENSMUSG00000044864	Ankrd50	0.105063	25.0623	33.6694	23.8854	29.2768	32.2878	30.7998	29.8485	28.9973	ankyrin repeat domain 50 [Source:MGI Symbol;Acc:MGI:2139777]
ENSMUSG00000004677	Myo9b	0.10613	25.2579	25.2502	25.5025	23.1097	18.7374	21.5418	20.598	21.4986	myosin IXb [Source:MGI Symbol;Acc:MGI:106624]
ENSMUSG00000032625	Thsd7a	0.106623	16.2046	9.12543	9.31227	8.89863	7.30051	8.71313	7.25852	6.97517	thrombospondin, type I, domain containing 7A [Source:MGI Symbol;Acc:MGI:2685683]
ENSMUSG00000003934	Efnb3	0.108696	156.321	164.034	156.364	183.812	136.833	133.954	144.812	141.045	ephrin B3 [Source:MGI Symbol;Acc:MGI:109196]
ENSMUSG00000026443	Lrrn2	0.10899	150.736	149.202	174.7	147.205	160.017	183.406	168.826	190.148	leucine rich repeat protein 2, neuronal [Source:MGI Symbol;Acc:MGI:106037]
ENSMUSG00000040998	Npnt	0.109929	27.1557	34.8898	28.8375	36.9744	27.5409	20.6683	18.9129	22.9602	nephronectin [Source:MGI Symbol;Acc:MGI:2148811]
ENSMUSG00000047414	Flrt2	0.11073	19.3019	22.5674	22.2313	20.3614	21.302	24.4771	24.1248	22.1056	fibronectin leucine rich transmembrane protein 2 [Source:MGI Symbol;Acc:MGI:3603594]
ENSMUSG00000029328	Hnrnpdl	0.111671	130.097	126.902	137.673	127.744	131.157	151.877	146.031	152.85	heterogeneous nuclear ribonucleoprotein D-like [Source:MGI Symbol;Acc:MGI:1355299]
ENSMUSG00000070047	Fat1	0.111671	13.218	13.8845	16.3536	18.7361	11.4804	9.34833	9.61453	14.2827	FAT atypical cadherin 1 [Source:MGI Symbol;Acc:MGI:109168]
ENSMUSG00000020623	Map2k6	0.111974	12.8432	11.5442	14.547	10.6608	8.72051	9.73648	8.02044	9.05487	mitogen-activated protein kinase kinase 6 [Source:MGI Symbol;Acc:MGI:1346870]
ENSMUSG00000013846	St3gal1	0.113148	9.14062	5.71434	12.5202	8.52813	4.05881	4.30482	7.58848	5.37843	ST3 beta-galactoside alpha-2,3-sialyltransferase 1 [Source:MGI Symbol;Acc:MGI:98304]
ENSMUSG00000000088	Cox5a	0.115257	352.303	292.199	320.2	361.51	356.25	372.885	387.878	323.59	cytochrome c oxidase subunit Va [Source:MGI Symbol;Acc:MGI:88474]
ENSMUSG00000031563	Wwc2	0.115257	19.3965	20.6402	19.7472	17.7538	21.841	20.9738	24.0406	21.8641	WW, C2 and coiled-coil domain containing 2 [Source:MGI Symbol;Acc:MGI:1261872]
ENSMUSG00000039879	Heca	0.115257	23.3411	22.7838	20.1651	24.2693	22.7332	28.51	31.5392	23.9093	hdc homolog, cell cycle regulator [Source:MGI Symbol;Acc:MGI:2685715]
ENSMUSG00000098725	Gm27335	0.115257	116.191	152.025	85.7032	160.367	302.6	206.075	230.626	139.165	predicted gene, 27335 [Source:MGI Symbol;Acc:MGI:5530717]
ENSMUSG00000012819	Cdh23	0.115393	0.269707	0.437339	0.28851	0.215001	0.173622	0.491847	0.615637	0.620925	cadherin 23 (otocadherin) [Source:MGI Symbol;Acc:MGI:1890219]
ENSMUSG00000021133	Susd6	0.115393	35.8182	35.7416	34.5625	40.9124	42.2388	42.9369	40.6608	38.3307	sushi domain containing 6 [Source:MGI Symbol;Acc:MGI:2444661]
ENSMUSG00000029223	Uchl1	0.115726	1025.2	975.667	1049.88	1097.92	1160.72	1117.74	1149.6	1085.04	ubiquitin carboxy-terminal hydrolase L1 [Source:MGI Symbol;Acc:MGI:103149]
ENSMUSG00000041378	Cldn5	0.115726	79.8179	91.9439	66.8888	89.3807	88.7896	98.656	112.071	101.979	claudin 5 [Source:MGI Symbol;Acc:MGI:1276112]
ENSMUSG00000059213	Ddn	0.115726	667.068	605.621	664.521	484.37	650.761	835.138	696.451	833.701	dendrin [Source:MGI Symbol;Acc:MGI:108101]
ENSMUSG00000014786	Slc9a5	0.11641	9.19791	11.9023	9.36866	11.5088	8.29757	7.52868	8.51723	6.98624	solute carrier family 9 (sodium/hydrogen exchanger), member 5 [Source:MGI Symbol;Acc:MGI:2685542]
ENSMUSG00000022957	Itsn1	0.11641	57.5531	54.7364	54.6631	50.1557	41.1827	36.1628	32.6006	44.2503	intersectin 1 (SH3 domain protein 1A) [Source:MGI Symbol;Acc:MGI:1338069]
ENSMUSG00000029033	Acap3	0.11641	111.896	98.3935	103.779	121.079	111.353	124.365	124.929	136.455	ArfGAP with coiled-coil, ankyrin repeat and PH domains 3 [Source:MGI Symbol;Acc:MGI:2153589]
ENSMUSG00000033088	Triobp	0.11641	9.52494	9.12678	9.8177	12.6225	9.78033	2.75869	9.54643	8.14763	TRIO and F-actin binding protein [Source:MGI Symbol;Acc:MGI:1349410]
ENSMUSG00000045482	Trrap	0.116636	36.2285	47.5053	38.0102	30.2677	39.6396	28.8186	43.245	28.3267	transformation/transcription domain-associated protein [Source:MGI Symbol;Acc:MGI:2153272]
ENSMUSG00000004933	Matk	0.119584	166.978	161.798	153.438	163.645	169.572	213.778	172.232	209.681	megakaryocyte-associated tyrosine kinase [Source:MGI Symbol;Acc:MGI:99259]
ENSMUSG00000021314	Amph	0.119584	222.182	182.585	186.99	227.22	203.918	229.403	221.598	241.301	amphiphysin [Source:MGI Symbol;Acc:MGI:103574]
ENSMUSG00000035596	Mboat7	0.119584	41.9909	38.9092	41.615	36.4424	24.843	40.458	26.7886	35.5789	membrane bound O-acyltransferase domain containing 7 [Source:MGI Symbol;Acc:MGI:1924832]
ENSMUSG00000013662	Atad1	0.119739	94.3859	99.7947	97.2201	105.067	106.256	107.512	108.766	110.188	ATPase family, AAA domain containing 1 [Source:MGI Symbol;Acc:MGI:1915229]
ENSMUSG00000015932	Dstn	0.121059	220.1	212.732	216.1	215.06	247.46	236.271	231.029	223.338	destrin [Source:MGI Symbol;Acc:MGI:1929270]
ENSMUSG00000029190	D5Ertd579e	0.121059	46.4561	54.4631	43.0057	48.1629	58.3985	56.046	54.8436	55.7704	DNA segment, Chr 5, ERATO Doi 579, expressed [Source:MGI Symbol;Acc:MGI:1261849]
ENSMUSG00000025318	Jph3	0.121615	142.407	129.721	99.0629	145.615	137.98	169.519	163.023	171.043	junctophilin 3 [Source:MGI Symbol;Acc:MGI:1891497]
ENSMUSG00000027932	Slc27a3	0.121615	19.04	21.6687	18.1452	20.7642	14.6348	17.2258	15.7686	15.1468	solute carrier family 27 (fatty acid transporter), member 3 [Source:MGI Symbol;Acc:MGI:1347358]
ENSMUSG00000052298	Cdc42se2	0.121615	151.751	149.63	153.084	160.672	178.839	191.946	174.121	178.606	CDC42 small effector 2 [Source:MGI Symbol;Acc:MGI:1919979]
ENSMUSG00000055639	Dach1	0.121615	5.21116	4.54136	4.34914	5.67617	4.4481	6.48273	6.83867	6.03483	dachshund 1 (Drosophila) [Source:MGI Symbol;Acc:MGI:1277991]
ENSMUSG00000022861	Dgkg	0.125845	84.3664	92.5121	91.7275	98.7176	83.0673	96.3497	87.3577	113.423	diacylglycerol kinase, gamma [Source:MGI Symbol;Acc:MGI:105060]
ENSMUSG00000006218	Fam131c	0.126538	10.2198	8.44973	8.16351	6.48576	4.67907	4.6959	3.84634	5.06572	family with sequence similarity 131, member C [Source:MGI Symbol;Acc:MGI:2685539]
ENSMUSG00000028782	Adgrb2	0.12851	328.633	332.627	351.221	345.093	318.868	418.261	423.832	439.171	adhesion G protein-coupled receptor B2 [Source:MGI Symbol;Acc:MGI:2451244]
ENSMUSG00000031558	Slit2	0.12851	17.7982	20.3917	13.7748	21.6305	17.9393	16.4959	11.7434	17.5257	slit homolog 2 (Drosophila) [Source:MGI Symbol;Acc:MGI:1315205]
ENSMUSG00000061143	Maml3	0.128712	5.19149	6.74401	5.00178	5.12524	3.9158	3.8123	3.7142	4.67707	mastermind like 3 (Drosophila) [Source:MGI Symbol;Acc:MGI:2389461]
ENSMUSG00000024873	Cnih2	0.129184	934.163	904.469	931.951	824.349	923.126	1055.91	986.25	1144.03	cornichon family AMPA receptor auxiliary protein 2 [Source:MGI Symbol;Acc:MGI:1277225]
ENSMUSG00000033350	Chst2	0.129184	106.086	122.038	99.6285	122.279	124.231	128.685	121.64	133.759	carbohydrate sulfotransferase 2 [Source:MGI Symbol;Acc:MGI:1891160]
ENSMUSG00000021587	Pcsk1	0.129824	18.8505	16.3355	16.3239	16.6951	11.9439	13.3381	13.373	14.2449	proprotein convertase subtilisin/kexin type 1 [Source:MGI Symbol;Acc:MGI:97511]
ENSMUSG00000034825	Nrip3	0.130215	124.582	113.203	126.193	146.836	169.023	155.566	129.008	156.246	nuclear receptor interacting protein 3 [Source:MGI Symbol;Acc:MGI:1925843]
ENSMUSG00000019158	Tmem160	0.131951	72.5724	75.1479	67.6908	76.3039	92.2832	86.2651	84.8189	85.4114	transmembrane protein 160 [Source:MGI Symbol;Acc:MGI:1916344]
ENSMUSG00000033910	Gucy1a3	0.132763	20.0005	21.6488	22.1735	19.5006	14.9616	14.5422	18.8043	15.7657	guanylate cyclase 1, soluble, alpha 3 [Source:MGI Symbol;Acc:MGI:1926562]
ENSMUSG00000038264	Sema7a	0.133734	103.645	88.1282	98.475	87.8674	97.7894	116.366	111.623	115.127	sema domain, immunoglobulin domain (Ig), and GPI membrane anchor, (semaphorin) 7A [Source:MGI Symbol;Acc:MGI:1306826]
ENSMUSG00000026247	Ecel1	0.134788	1.95126	12.6874	2.46877	3.85278	2.45723	0.820279	2.1285	2.18258	endothelin converting enzyme-like 1 [Source:MGI Symbol;Acc:MGI:1343461]
ENSMUSG00000038128	Camk4	0.134788	84.4017	72.0137	90.6494	82.5013	85.5652	93.4749	105.989	97.2978	calcium/calmodulin-dependent protein kinase IV [Source:MGI Symbol;Acc:MGI:88258]
ENSMUSG00000026932	Nacc2	0.135942	39.199	40.5837	36.4646	36.7798	40.8063	41.3462	37.2421	42.1976	nucleus accumbens associated 2, BEN and BTB (POZ) domain containing [Source:MGI Symbol;Acc:MGI:1915241]
ENSMUSG00000028161	Ppp3ca	0.135942	782.589	1035.4	607.416	526.222	661.892	706.503	1007.89	705.939	protein phosphatase 3, catalytic subunit, alpha isoform [Source:MGI Symbol;Acc:MGI:107164]
ENSMUSG00000038733	Wdr26	0.135942	65.9034	76.3929	68.8997	79.0638	79.3504	79.759	82.7436	78.9611	WD repeat domain 26 [Source:MGI Symbol;Acc:MGI:1923825]
ENSMUSG00000027546	Atp9a	0.136053	330.211	307.955	331.703	338.58	336.197	367.253	357.908	377.63	ATPase, class II, type 9A [Source:MGI Symbol;Acc:MGI:1330826]
ENSMUSG00000048721	Fndc9	0.136053	4.15917	6.7946	4.92668	5.76782	3.41642	1.36571	3.47571	2.52487	fibronectin type III domain containing 9 [Source:MGI Symbol;Acc:MGI:2443410]
ENSMUSG00000059495	Arhgef12	0.136053	59.0955	57.1671	56.5219	54.2193	52.1863	49.2369	49.9008	49.1529	Rho guanine nucleotide exchange factor (GEF) 12 [Source:MGI Symbol;Acc:MGI:1916882]
ENSMUSG00000086165	Gm15690	0.136053	9.44796	3.24993	3.83586	7.94656	11.023	11.3835	18.0251	12.219	predicted gene 15690 [Source:MGI Symbol;Acc:MGI:3783131]
ENSMUSG00000021301	Hecw1	0.139812	22.3292	15.4697	26.3675	21.1263	17.7282	17.5554	16.5935	20.0101	HECT, C2 and WW domain containing E3 ubiquitin protein ligase 1 [Source:MGI Symbol;Acc:MGI:2444115]
ENSMUSG00000106247	Gm43720	0.139812	4.56925	5.25648	3.43209	5.32035	2.86073	3.94557	2.25277	3.14618	predicted gene 43720 [Source:MGI Symbol;Acc:MGI:5663857]
ENSMUSG00000020423	Btg2	0.14088	17.2054	16.9399	12.7691	13.9813	18.4298	19.041	20.2997	18.4688	B cell translocation gene 2, anti-proliferative [Source:MGI Symbol;Acc:MGI:108384]
ENSMUSG00000004665	Cnn2	0.141336	9.22222	9.38912	8.37789	7.40648	10.3303	11.9085	11.2334	11.9684	calponin 2 [Source:MGI Symbol;Acc:MGI:105093]
ENSMUSG00000029804	Herc3	0.141598	55.3833	53.0958	44.6273	19.5122	21.3157	67.0308	59.7854	52.5091	hect domain and RLD 3 [Source:MGI Symbol;Acc:MGI:1921248]
ENSMUSG00000027346	Gpcpd1	0.142312	82.67	61.4703	75.9836	63.6486	93.8633	92.1481	61.0946	86.7913	glycerophosphocholine phosphodiesterase 1 [Source:MGI Symbol;Acc:MGI:104898]
ENSMUSG00000029598	Plbd2	0.142459	47.6349	48.3336	47.681	42.2983	38.8212	56.0834	50.8722	61.9961	phospholipase B domain containing 2 [Source:MGI Symbol;Acc:MGI:1919022]
ENSMUSG00000050919	Zfp366	0.142903	5.04697	5.57893	6.48113	4.60968	2.85151	4.08732	4.03888	3.91192	zinc finger protein 366 [Source:MGI Symbol;Acc:MGI:2178429]
ENSMUSG00000051855	Mest	0.142903	17.3948	24.3879	34.9474	27.0791	20.7821	12.3213	10.504	18.7032	mesoderm specific transcript [Source:MGI Symbol;Acc:MGI:96968]
ENSMUSG00000020440	Arf5	0.144035	267.188	252.697	259.196	280.846	280.918	299.471	312.673	285.915	ADP-ribosylation factor 5 [Source:MGI Symbol;Acc:MGI:99434]
ENSMUSG00000026640	Plxna2	0.144035	46.3888	38.2097	46.2491	34.493	25.6796	31.0836	32.6876	34.8156	plexin A2 [Source:MGI Symbol;Acc:MGI:107684]
ENSMUSG00000029617	Ccz1	0.144035	27.4101	23.5384	24.824	29.905	30.3849	32.0834	34.1013	39.0599	CCZ1 vacuolar protein trafficking and biogenesis associated [Source:MGI Symbol;Acc:MGI:2141070]
ENSMUSG00000042873	Lhfpl4	0.144035	87.4087	83.3321	84.5133	87.5994	86.9697	100.854	108.914	101.635	lipoma HMGIC fusion partner-like protein 4 [Source:MGI Symbol;Acc:MGI:3057108]
ENSMUSG00000074575	Kcng1	0.144035	36.0734	30.8623	40.2796	32.4649	21.7247	26.7199	24.6382	30.7895	potassium voltage-gated channel, subfamily G, member 1 [Source:MGI Symbol;Acc:MGI:3616086]
ENSMUSG00000031532	Saraf	0.145933	132.332	122.116	128.977	181.452	167.769	179.071	154.076	157.357	store-operated calcium entry-associated regulatory factor [Source:MGI Symbol;Acc:MGI:1915137]
ENSMUSG00000040479	Dgkz	0.147483	264.887	197.898	223.605	168.172	210.967	283.7	284.879	272.809	diacylglycerol kinase zeta [Source:MGI Symbol;Acc:MGI:1278339]
ENSMUSG00000038462	Uqcrfs1	0.150442	173.749	171.606	155.776	173.002	188.779	187.64	182.109	181.381	ubiquinol-cytochrome c reductase, Rieske iron-sulfur polypeptide 1 [Source:MGI Symbol;Acc:MGI:1913944]
ENSMUSG00000024104	Fam21	0.151563	50.7219	59.4698	57.6066	50.3523	58.6622	69.211	63.3972	58.6292	family with sequence similarity 21 [Source:MGI Symbol;Acc:MGI:106463]
ENSMUSG00000039633	Lonrf1	0.151563	15.5961	14.1584	14.8426	15.5899	16.2782	19.3194	17.78	18.0841	LON peptidase N-terminal domain and ring finger 1 [Source:MGI Symbol;Acc:MGI:3609241]
ENSMUSG00000075590	Nrbp2	0.151614	187.485	160.894	168.155	179.662	145.987	132.297	146.43	145.255	nuclear receptor binding protein 2 [Source:MGI Symbol;Acc:MGI:2385017]
ENSMUSG00000019194	Scn1b	0.152327	391.073	322.859	396.538	332.992	406.739	448.629	400.854	403.373	sodium channel, voltage-gated, type I, beta [Source:MGI Symbol;Acc:MGI:98247]
ENSMUSG00000026848	Tor1b	0.152327	22.5187	24.6915	21.9138	22.9995	29.7959	36.8143	28.2381	25.8182	torsin family 1, member B [Source:MGI Symbol;Acc:MGI:1353605]
ENSMUSG00000037568	Vash2	0.152327	4.0681	7.93433	5.76866	5.20586	2.96493	4.78642	1.6693	3.84454	vasohibin 2 [Source:MGI Symbol;Acc:MGI:2444826]
ENSMUSG00000086324	Gm15564	0.152327	16.4916	14.9535	15.8782	14.6348	14.4455	22.6479	21.2294	24.2482	predicted gene 15564 [Source:MGI Symbol;Acc:MGI:3783013]
ENSMUSG00000110249	RP24-258B3.3	0.152327	24.0617	20.8892	27.9707	20.7435	26.5293	27.1431	31.7417	24.0239
ENSMUSG00000020256	Aldh1l2	0.152646	4.26999	4.22687	3.33859	3.5573	2.4149	2.62669	2.66102	2.94551	aldehyde dehydrogenase 1 family, member L2 [Source:MGI Symbol;Acc:MGI:2444680]
ENSMUSG00000004947	Dtx2	0.152862	8.44627	7.65825	4.11149	10.0923	2.64451	6.64899	8.72609	3.13312	deltex 2, E3 ubiquitin ligase [Source:MGI Symbol;Acc:MGI:1921448]
ENSMUSG00000021687	Scamp1	0.153597	123.829	130.247	120.227	139.12	137.928	131.754	137.406	139.177	secretory carrier membrane protein 1 [Source:MGI Symbol;Acc:MGI:1349480]
ENSMUSG00000075256	Cerkl	0.153597	2.37248	2.67749	3.37277	2.13606	3.1747	1.81136	2.3136	1.11598	ceramide kinase-like [Source:MGI Symbol;Acc:MGI:3037816]
ENSMUSG00000044770	Scml4	0.153786	0.420764	4.77481	3.4272	1.13292	0.363052	1.18538	0.65604	3.48683	sex comb on midleg-like 4 (Drosophila) [Source:MGI Symbol;Acc:MGI:2446140]
ENSMUSG00000028034	Fubp1	0.162389	35.2303	36.1049	34.7365	46.5123	43.137	44.7933	34.8567	32.2571	far upstream element (FUSE) binding protein 1 [Source:MGI Symbol;Acc:MGI:1196294]
ENSMUSG00000032816	Igdcc4	0.162689	26.2629	23.0598	22.5802	22.6739	13.8272	17.3149	18.9799	21.4846	immunoglobulin superfamily, DCC subclass, member 4 [Source:MGI Symbol;Acc:MGI:1858497]
ENSMUSG00000056413	Adap1	0.163213	190.112	143.139	171.918	146.657	151.202	216.832	196.557	247.822	ArfGAP with dual PH domains 1 [Source:MGI Symbol;Acc:MGI:2442201]
ENSMUSG00000068742	Cry2	0.16338	88.5208	76.3198	91.817	86.6146	83.8106	96.8951	108.91	101.771	cryptochrome 2 (photolyase-like) [Source:MGI Symbol;Acc:MGI:1270859]
ENSMUSG00000031626	Sorbs2	0.163719	24.2592	38.9991	12.4074	28.711	29.08	28.9041	24.9855	28.4385	sorbin and SH3 domain containing 2 [Source:MGI Symbol;Acc:MGI:1924574]
ENSMUSG00000037536	Fbxo34	0.164637	44.1737	7.52989	51.1746	52.267	53.9583	19.2454	50.8791	56.0338	F-box protein 34 [Source:MGI Symbol;Acc:MGI:1926188]
ENSMUSG00000022332	Khdrbs3	0.166116	152.877	126.617	156.253	135.119	148.652	168.24	164.508	170.777	KH domain containing, RNA binding, signal transduction associated 3 [Source:MGI Symbol;Acc:MGI:1313312]
ENSMUSG00000034997	Htr2a	0.166116	6.34178	5.11421	4.90547	5.09286	4.07205	4.07461	2.01998	3.40381	5-hydroxytryptamine (serotonin) receptor 2A [Source:MGI Symbol;Acc:MGI:109521]
ENSMUSG00000058835	Abi1	0.166116	142.374	137.925	148.513	141.196	155.408	157.268	147.606	148.708	abl-interactor 1 [Source:MGI Symbol;Acc:MGI:104913]
ENSMUSG00000092812	Gm23634	0.166116	110.828	109.848	125.724	110.366	76.9032	89.3062	101.124	70.6667	predicted gene, 23634 [Source:MGI Symbol;Acc:MGI:5453411]
ENSMUSG00000031827	Cotl1	0.167027	118.178	122.063	110.609	120.411	133.336	124.487	124.068	142.568	coactosin-like 1 (Dictyostelium) [Source:MGI Symbol;Acc:MGI:1919292]
ENSMUSG00000052581	Lrrtm4	0.167027	20.5218	19.1072	19.4699	16.1838	20.1138	15.5432	11.9539	16.4292	leucine rich repeat transmembrane neuronal 4 [Source:MGI Symbol;Acc:MGI:2389180]
ENSMUSG00000025034	Trim8	0.167763	59.2917	60.5693	59.3825	61.9804	63.0158	64.3146	71.131	74.749	tripartite motif-containing 8 [Source:MGI Symbol;Acc:MGI:1933302]
ENSMUSG00000028745	Capzb	0.167763	215.363	235.643	209.087	165.589	267.988	233.418	238.178	253.349	capping protein (actin filament) muscle Z-line, beta [Source:MGI Symbol;Acc:MGI:104652]
ENSMUSG00000032735	Ablim3	0.168695	43.3152	46.5087	40.5606	46.9389	33.0771	34.7778	36.5625	41.3778	actin binding LIM protein family, member 3 [Source:MGI Symbol;Acc:MGI:2442582]
ENSMUSG00000047904	Sstr2	0.168903	31.1576	35.7269	34.5457	34.1294	25.1491	28.0112	23.0153	29.5395	somatostatin receptor 2 [Source:MGI Symbol;Acc:MGI:98328]
ENSMUSG00000061762	Tac1	0.170566	22.3739	8.00177	27.0264	14.3532	12.4905	11.9867	9.0725	8.83231	tachykinin 1 [Source:MGI Symbol;Acc:MGI:98474]
ENSMUSG00000091471	Gm20538	0.170566	164.034	170.273	147.794	183.901	199.638	207.828	180.766	196.893	predicted gene 20538 [Source:MGI Symbol;Acc:MGI:5142003]
ENSMUSG00000030706	Mrpl48	0.173252	26.5126	30.2652	46.454	29.6391	26.3044	38.3719	61.3889	42.1709	mitochondrial ribosomal protein L48 [Source:MGI Symbol;Acc:MGI:1289321]
ENSMUSG00000016344	Ppdpf	0.174297	127.289	123.529	122.074	124.557	110.155	97.9107	90.313	105.099	pancreatic progenitor cell differentiation and proliferation factor [Source:MGI Symbol;Acc:MGI:1913746]
ENSMUSG00000027296	Itpka	0.175325	170.136	123.752	157.676	136.732	148.087	185.411	203.351	185.167	inositol 1,4,5-trisphosphate 3-kinase A [Source:MGI Symbol;Acc:MGI:1333822]
ENSMUSG00000004383	Large	0.175382	94.5909	77.0946	91.651	80.0716	97.9936	107.097	111.288	107.642	like-glycosyltransferase [Source:MGI Symbol;Acc:MGI:1342270]
ENSMUSG00000021662	Arhgef28	0.176813	33.7006	32.3935	31.2876	36.3596	35.0389	37.5436	34.088	34.7492	Rho guanine nucleotide exchange factor (GEF) 28 [Source:MGI Symbol;Acc:MGI:1346016]
ENSMUSG00000028402	Mpdz	0.176813	23.2309	24.8962	21.4229	28.4442	18.9433	15.3333	17.1963	19.5827	multiple PDZ domain protein [Source:MGI Symbol;Acc:MGI:1343489]
ENSMUSG00000032875	Arhgef17	0.176813	74.4329	74.3153	70.1037	77.3116	87.9291	86.5414	68.8466	89.8445	Rho guanine nucleotide exchange factor (GEF) 17 [Source:MGI Symbol;Acc:MGI:2673002]
ENSMUSG00000031618	Nr3c2	0.177042	66.5824	70.332	79.3105	76.4285	70.6201	89.7577	73.3846	90.8327	nuclear receptor subfamily 3, group C, member 2 [Source:MGI Symbol;Acc:MGI:99459]
ENSMUSG00000036698	Ago2	0.177042	31.8377	28.5043	30.7548	26.3793	21.3723	22.1106	24.9695	25.9656	argonaute RISC catalytic subunit 2 [Source:MGI Symbol;Acc:MGI:2446632]
ENSMUSG00000037624	Kcnk2	0.177042	50.3561	58.2036	44.1928	37.8541	55.8237	41.5437	67.8296	58.4279	potassium channel, subfamily K, member 2 [Source:MGI Symbol;Acc:MGI:109366]
ENSMUSG00000026811	St6galnac6	0.177509	64.499	56.1978	63.0414	69.7779	67.2701	73.2295	66.2733	62.8089	ST6 (alpha-N-acetyl-neuraminyl-2,3-beta-galactosyl-1,3)-N-acetylgalactosaminide alpha-2,6-sialyltransferase 6 [Source:MGI Symbol;Acc:MGI:1355316]
ENSMUSG00000027827	Kcnab1	0.178172	61.2272	61.0711	56.4165	51.5656	62.0198	72.0774	68.5216	66.2351	potassium voltage-gated channel, shaker-related subfamily, beta member 1 [Source:MGI Symbol;Acc:MGI:109155]
ENSMUSG00000031026	Trim66	0.178172	3.06967	3.13855	3.55403	2.30867	1.87777	2.13334	2.43354	1.72902	tripartite motif-containing 66 [Source:MGI Symbol;Acc:MGI:2152406]
ENSMUSG00000031245	Hmgn5	0.178172	17.7296	21.008	16.5231	22.433	16.2331	13.3258	13.3023	13.3624	high-mobility group nucleosome binding domain 5 [Source:MGI Symbol;Acc:MGI:1355295]
ENSMUSG00000032594	Ip6k1	0.178172	120.138	112.919	117.624	124.608	122.175	115.494	135.508	121.885	inositol hexaphosphate kinase 1 [Source:MGI Symbol;Acc:MGI:1351633]
ENSMUSG00000022842	Ece2	0.178281	15.2583	21.9725	14.027	23.0278	16.2672	15.3616	11.2715	15.5489	endothelin converting enzyme 2 [Source:MGI Symbol;Acc:MGI:1101356]
ENSMUSG00000040811	Eml2	0.178281	149.095	136.58	162.177	184.976	174.053	174.7	212.507	183.464	echinoderm microtubule associated protein like 2 [Source:MGI Symbol;Acc:MGI:1919455]
ENSMUSG00000031654	Cbln1	0.182354	5.44433	4.42626	10.9135	6.32097	2.52519	3.1939	4.76184	3.83734	cerebellin 1 precursor protein [Source:MGI Symbol;Acc:MGI:88281]
ENSMUSG00000004099	Dnmt1	0.183183	23.7301	23.8269	29.62	21.8444	21.9506	22.3028	20.5029	21.6537	DNA methyltransferase (cytosine-5) 1 [Source:MGI Symbol;Acc:MGI:94912]
ENSMUSG00000042216	Sgsm1	0.183183	31.7373	36.8422	33.2956	31.4737	28.5699	27.7748	22.6903	28.6225	small G protein signaling modulator 1 [Source:MGI Symbol;Acc:MGI:107320]
ENSMUSG00000051185	Fam174a	0.184071	35.2243	35.0246	35.787	39.1616	46.6298	41.5261	38.8912	40.3438	family with sequence similarity 174, member A [Source:MGI Symbol;Acc:MGI:1914948]
ENSMUSG00000030881	Arfip2	0.185557	65.3565	52.0599	54.1707	104.784	87.3841	78.3238	63.2699	67.2737	ADP-ribosylation factor interacting protein 2 [Source:MGI Symbol;Acc:MGI:1924182]
ENSMUSG00000021611	Tert	0.186691	2.96903	2.11219	1.80007	1.3534	1.16824	0.354158	1.44842	1.20969	telomerase reverse transcriptase [Source:MGI Symbol;Acc:MGI:1202709]
ENSMUSG00000053963	Stum	0.186691	248.074	198.345	263.353	232.531	243.311	278.544	285.736	276.676	mechanosensory transduction mediator [Source:MGI Symbol;Acc:MGI:2138735]
ENSMUSG00000037681	Esyt3	0.187218	1.11288	1.42077	1.061	0.972271	0.795447	0.221787	0.388103	1.01692	extended synaptotagmin-like protein 3 [Source:MGI Symbol;Acc:MGI:1098699]
ENSMUSG00000037843	Vstm2l	0.18791	171.958	169.817	203.856	154.262	169.73	208.739	238.729	245.86	V-set and transmembrane domain containing 2-like [Source:MGI Symbol;Acc:MGI:2685537]
ENSMUSG00000061848	Gm5805	0.18791	44.1411	50.8173	52.8465	42.1253	42.4662	18.7181	30.9003	25.1016	predicted gene 5805 [Source:MGI Symbol;Acc:MGI:3644633]
ENSMUSG00000029361	Nos1	0.190466	18.5229	13.5505	20.7974	15.9604	12.2845	13.9866	13.1396	13.6904	nitric oxide synthase 1, neuronal [Source:MGI Symbol;Acc:MGI:97360]
ENSMUSG00000073755	5730409E04Rik	0.193038	69.327	62.3999	69.3486	71.0517	74.235	75.1016	76.6328	77.2826	RIKEN cDNA 5730409E04Rik gene [Source:MGI Symbol;Acc:MGI:3609248]
ENSMUSG00000001870	Ltbp1	0.193124	2.3716	2.65041	2.50369	4.60004	4.68416	3.74796	3.18028	5.33081	latent transforming growth factor beta binding protein 1 [Source:MGI Symbol;Acc:MGI:109151]
ENSMUSG00000093904	Tomm20	0.193933	121.177	123.502	116.656	131.944	137.604	131.401	129.861	129.619	translocase of outer mitochondrial membrane 20 homolog (yeast) [Source:MGI Symbol;Acc:MGI:1915202]
ENSMUSG00000019428	Fkbp8	0.194122	224.992	289.534	208.345	273.45	236.335	227.246	170.743	205.555	FK506 binding protein 8 [Source:MGI Symbol;Acc:MGI:1341070]
ENSMUSG00000071708	Sms	0.194489	80.5828	70.5948	72.8608	84.9196	92.3237	88.2704	78.1091	92.9787	spermine synthase [Source:MGI Symbol;Acc:MGI:109490]
ENSMUSG00000037826	Ppm1k	0.195459	23.0756	19.363	21.2019	21.3664	21.3241	24.3429	24.1529	24.1879	protein phosphatase 1K (PP2C domain containing) [Source:MGI Symbol;Acc:MGI:2442111]
ENSMUSG00000028328	Tmod1	0.196668	10.9085	12.6644	13.9469	13.4723	9.82768	9.7654	6.46497	10.3275	tropomodulin 1 [Source:MGI Symbol;Acc:MGI:98775]
ENSMUSG00000002059	Rab34	0.197238	28.5334	40.3601	36.5403	33.7255	34.7754	42.7969	38.3224	30.9835	RAB34, member RAS oncogene family [Source:MGI Symbol;Acc:MGI:104606]
ENSMUSG00000026235	Epha4	0.197238	183.988	201.228	189.322	199.279	200.418	222.096	200.843	251.177	Eph receptor A4 [Source:MGI Symbol;Acc:MGI:98277]
ENSMUSG00000029403	Cdkl2	0.197238	56.1502	56.5223	60.1306	67.132	72.2302	69.37	87.1528	70.1654	cyclin-dependent kinase-like 2 (CDC2-related kinase) [Source:MGI Symbol;Acc:MGI:1858227]
ENSMUSG00000053838	Nudcd3	0.197238	86.7833	79.0412	81.3321	89.9037	84.6988	86.3826	94.0789	87.7101	NudC domain containing 3 [Source:MGI Symbol;Acc:MGI:2144158]
ENSMUSG00000071649	B3gat3	0.197238	114.35	119.653	124.84	121.325	133.41	135.28	124.565	137.176	beta-1,3-glucuronyltransferase 3 (glucuronosyltransferase I) [Source:MGI Symbol;Acc:MGI:1919977]
ENSMUSG00000008206	Cers4	0.197879	16.5538	15.2923	15.2233	14.3852	12.7822	13.5025	13.3563	12.9728	ceramide synthase 4 [Source:MGI Symbol;Acc:MGI:1914510]
ENSMUSG00000048540	Nhlh2	0.197879	4.99137	5.45986	4.00634	4.80734	2.16934	2.34796	2.41489	3.09653	nescient helix loop helix 2 [Source:MGI Symbol;Acc:MGI:97324]
ENSMUSG00000036202	Rif1	0.198855	8.02385	7.96259	5.79639	8.4678	4.5507	6.17265	4.34649	4.85097	replication timing regulatory factor 1 [Source:MGI Symbol;Acc:MGI:1098622]
ENSMUSG00000042429	Adora1	0.198958	142.853	124.85	205.699	147.27	161.836	215.008	170.014	169.655	adenosine A1 receptor [Source:MGI Symbol;Acc:MGI:99401]
ENSMUSG00000076387	Mir671	0.198958	17.2126	24.3578	13.4958	28.58	43.0998	29.3775	22.6602	37.0613	microRNA 671 [Source:MGI Symbol;Acc:MGI:3629656]
ENSMUSG00000028898	Trnau1ap	0.20085	18.7511	23.9991	15.1455	24.7054	18.3142	18.08	16.1577	16.4834	tRNA selenocysteine 1 associated protein 1 [Source:MGI Symbol;Acc:MGI:1919037]
ENSMUSG00000021991	Cacna2d3	0.201608	65.3547	58.1155	73.1864	56.7597	64.573	76.6959	74.1313	75.5699	calcium channel, voltage-dependent, alpha2/delta subunit 3 [Source:MGI Symbol;Acc:MGI:1338890]
ENSMUSG00000027805	Pfn2	0.201608	446.938	512.439	576.694	501.102	541.857	651.233	509.56	567.02	profilin 2 [Source:MGI Symbol;Acc:MGI:97550]
ENSMUSG00000018171	Vmp1	0.202075	61.4102	61.3428	68.5398	61.8304	55.9526	73.3973	78.9742	66.3334	vacuole membrane protein 1 [Source:MGI Symbol;Acc:MGI:1923159]
ENSMUSG00000024617	Camk2a	0.202075	891.377	1650.72	878.342	1793.47	1700.67	1887.05	1305.37	1860.08	calcium/calmodulin-dependent protein kinase II alpha [Source:MGI Symbol;Acc:MGI:88256]
ENSMUSG00000060771	Tsga10	0.202292	8.18844	5.52202	7.66238	5.87015	3.44313	6.55375	3.15189	4.689	testis specific 10 [Source:MGI Symbol;Acc:MGI:2685063]
ENSMUSG00000020627	Klhl29	0.203261	22.6958	21.5731	20.2761	21.2528	24.0332	23.9396	22.9446	25.8275	kelch-like 29 [Source:MGI Symbol;Acc:MGI:2683857]
ENSMUSG00000039997	Ifi203	0.203261	4.53569	7.92791	3.75037	6.45137	2.47194	2.5747	4.31046	4.19365	interferon activated gene 203 [Source:MGI Symbol;Acc:MGI:96428]
ENSMUSG00000025665	Rps6ka6	0.203692	1.21276	5.57522	5.05737	1.34513	1.87045	0.406221	1.98614	0.831854	ribosomal protein S6 kinase polypeptide 6 [Source:MGI Symbol;Acc:MGI:1914321]
ENSMUSG00000054871	Tmem158	0.204167	70.1598	83.6784	66.9248	61.4128	78.7725	78.9918	86.0283	84.397	transmembrane protein 158 [Source:MGI Symbol;Acc:MGI:1919559]
ENSMUSG00000017707	Serinc3	0.205458	173.141	169.655	175.475	196.912	203.782	188.178	186.424	179.045	serine incorporator 3 [Source:MGI Symbol;Acc:MGI:1349457]
ENSMUSG00000025170	Rab40b	0.205458	41.524	44.6851	37.6028	44.1175	43.9541	50.9505	47.2793	45.9643	Rab40B, member RAS oncogene family [Source:MGI Symbol;Acc:MGI:2183451]
ENSMUSG00000067889	Sptbn2	0.207105	517.393	445.011	504.086	391.153	454.99	599.087	587.786	593.591	spectrin beta, non-erythrocytic 2 [Source:MGI Symbol;Acc:MGI:1313261]
ENSMUSG00000102252	Snrpn	0.207775	983.443	909.565	974.928	960.794	1020.86	1020.82	1054.1	992.564	small nuclear ribonucleoprotein N [Source:MGI Symbol;Acc:MGI:98347]
ENSMUSG00000027457	Snph	0.210978	197.994	157.138	75.013	162.729	144.501	141.42	191.417	185.686	syntaphilin [Source:MGI Symbol;Acc:MGI:2139270]
ENSMUSG00000029153	Ociad2	0.214995	69.2635	51.5325	68.3367	57.2111	79.6029	75.9365	70.0557	67.6896	OCIA domain containing 2 [Source:MGI Symbol;Acc:MGI:1916377]
ENSMUSG00000026748	Plxdc2	0.216862	11.2498	12.8316	12.2695	11.7758	9.79963	9.5932	9.19296	10.3657	plexin domain containing 2 [Source:MGI Symbol;Acc:MGI:1914698]
ENSMUSG00000049112	Oxtr	0.22611	7.64556	7.53856	6.22312	8.45911	4.93807	5.03711	4.73208	6.44452	oxytocin receptor [Source:MGI Symbol;Acc:MGI:109147]
ENSMUSG00000021244	Ylpm1	0.227784	57.5023	62.6315	58.4618	53.5692	44.1808	51.8945	47.517	53.8616	YLP motif containing 1 [Source:MGI Symbol;Acc:MGI:1926195]
ENSMUSG00000036913	Trim67	0.227784	13.6005	15.6429	10.622	13.2946	8.35049	9.14361	9.68595	12.2394	tripartite motif-containing 67 [Source:MGI Symbol;Acc:MGI:3045323]
ENSMUSG00000037795	N4bp2	0.227784	4.46249	6.56418	3.77244	5.72607	6.94314	3.93912	10.6892	3.0314	NEDD4 binding protein 2 [Source:MGI Symbol;Acc:MGI:2684414]
ENSMUSG00000030134	Rasgef1a	0.22943	89.9964	79.0155	84.9737	81.1987	110.203	99.5352	98.8672	86.1373	RasGEF domain family, member 1A [Source:MGI Symbol;Acc:MGI:1917977]
ENSMUSG00000026482	Rgl1	0.231533	30.2562	30.4991	21.27	27.1101	31.4938	28.2796	34.5373	29.2482	ral guanine nucleotide dissociation stimulator,-like 1 [Source:MGI Symbol;Acc:MGI:107484]
ENSMUSG00000073418	C4b	0.231533	6.62393	10.3128	5.85587	9.51999	10.5348	9.90495	9.60453	10.4076	complement component 4B (Chido blood group) [Source:MGI Symbol;Acc:MGI:88228]
ENSMUSG00000107011	Gm42906	0.232615	10.5651	9.98075	10.8357	10.1326	7.79907	5.09826	5.02391	3.62195	predicted gene 42906 [Source:MGI Symbol;Acc:MGI:5663043]
ENSMUSG00000002028	Kmt2a	0.234539	21.5783	18.909	21.1854	18.0982	14.1486	16.492	18.4972	16.7581	lysine (K)-specific methyltransferase 2A [Source:MGI Symbol;Acc:MGI:96995]
ENSMUSG00000032532	Cck	0.234539	654.609	425.765	699.213	456.258	525.373	597.898	585.481	649.002	cholecystokinin [Source:MGI Symbol;Acc:MGI:88297]
ENSMUSG00000062202	Btbd9	0.234539	42.8565	41.7802	40.7587	41.4601	43.6164	45.329	45.4361	47.212	BTB (POZ) domain containing 9 [Source:MGI Symbol;Acc:MGI:1916625]
ENSMUSG00000066406	Akap13	0.234539	9.21122	4.76569	5.0411	2.94289	5.12281	4.87728	3.93286	4.22161	A kinase (PRKA) anchor protein 13 [Source:MGI Symbol;Acc:MGI:2676556]
ENSMUSG00000103779	Gm36931	0.234539	1.94878	1.97094	2.68596	1.69973	1.10244	1.29659	1.62059	1.09747	predicted gene, 36931 [Source:MGI Symbol;Acc:MGI:5610159]
ENSMUSG00000021198	Unc79	0.234651	17.977	16.8303	17.8384	19.4101	14.9697	15.2763	14.4643	14.2995	unc-79 homolog (C. elegans) [Source:MGI Symbol;Acc:MGI:2684729]
ENSMUSG00000034160	Ogt	0.234651	113.903	112.128	107.904	107.745	95.3337	98.6302	79.7877	85.244	O-linked N-acetylglucosamine (GlcNAc) transferase (UDP-N-acetylglucosamine:polypeptide-N-acetylglucosaminyl transferase) [Source:MGI Symbol;Acc:MGI:1339639]
ENSMUSG00000036438	Calm2	0.236825	2620.14	2269.14	2678.83	2295.59	2554.23	2763.76	2640.34	2568.09	calmodulin 2 [Source:MGI Symbol;Acc:MGI:103250]
ENSMUSG00000023942	Slc29a1	0.238286	18.2088	8.68626	10.4053	20.2237	11.7026	9.94378	9.33452	10.2173	solute carrier family 29 (nucleoside transporters), member 1 [Source:MGI Symbol;Acc:MGI:1927073]
ENSMUSG00000091337	Eid1	0.238286	373.304	355.771	367.668	411.72	393.297	404.282	414.571	417.676	EP300 interacting inhibitor of differentiation 1 [Source:MGI Symbol;Acc:MGI:1889651]
ENSMUSG00000000339	Rtca	0.239403	57.228	61.3756	56.774	64.693	60.876	65.7876	68.7266	69.3055	RNA 3'-terminal phosphate cyclase [Source:MGI Symbol;Acc:MGI:1913618]
ENSMUSG00000001300	Efnb2	0.239403	23.3984	18.848	24.3164	23.1677	15.7951	17.9669	20.3388	17.5958	ephrin B2 [Source:MGI Symbol;Acc:MGI:105097]
ENSMUSG00000028889	Yrdc	0.239403	22.3387	20.5663	21.9695	24.0629	30.931	27.2874	26.6312	24.4806	yrdC domain containing (E.coli) [Source:MGI Symbol;Acc:MGI:2387201]
ENSMUSG00000029505	Ep400	0.239403	25.1926	25.1577	25.8288	24.3232	20.1054	20.8756	23.6469	22.089	E1A binding protein p400 [Source:MGI Symbol;Acc:MGI:1276124]
ENSMUSG00000032020	Ubash3b	0.239403	18.3968	16.337	17.1966	18.6443	18.1275	23.6945	19.9119	22.3133	ubiquitin associated and SH3 domain containing, B [Source:MGI Symbol;Acc:MGI:1920078]
ENSMUSG00000036905	C1qb	0.239403	41.0987	39.5007	39.4211	40.7798	50.4293	50.9372	50.1241	43.3675	complement component 1, q subcomponent, beta polypeptide [Source:MGI Symbol;Acc:MGI:88224]
ENSMUSG00000055150	Zfp78	0.239403	1.62264	1.28025	1.92823	2.18092	1.63435	0.821863	0.587091	1.08578	zinc finger protein 78 [Source:MGI Symbol;Acc:MGI:107783]
ENSMUSG00000034755	Pcdh11x	0.240796	0.970353	0.623544	2.65344	2.0625	0.494529	2.24483	1.22267	0.311577	protocadherin 11 X-linked [Source:MGI Symbol;Acc:MGI:2442849]
ENSMUSG00000025007	Aldh18a1	0.240863	19.8917	22.513	17.9437	20.0332	13.0161	15.0791	16.3963	16.9488	aldehyde dehydrogenase 18 family, member A1 [Source:MGI Symbol;Acc:MGI:1888908]
ENSMUSG00000030276	Ttll3	0.241111	12.2411	15.6335	15.2775	14.6133	19.5087	20.7959	17.52	19.5134	tubulin tyrosine ligase-like family, member 3 [Source:MGI Symbol;Acc:MGI:2141418]
ENSMUSG00000025290	Rps24	0.241281	400.371	398.898	433.388	376.622	326.388	390.446	300.049	384.283	ribosomal protein S24 [Source:MGI Symbol;Acc:MGI:98147]
ENSMUSG00000034353	Ramp1	0.241331	42.4883	38.9461	37.8238	40.3836	39.4912	51.848	47.86	42.2965	receptor (calcitonin) activity modifying protein 1 [Source:MGI Symbol;Acc:MGI:1858418]
ENSMUSG00000043843	Tmem145	0.241331	52.6487	47.7721	56.5228	54.8539	37.0795	41.9962	45.4704	46.2204	transmembrane protein 145 [Source:MGI Symbol;Acc:MGI:3607779]
ENSMUSG00000036298	Slc2a13	0.241877	40.4451	37.6723	40.2295	36.351	30.3348	32.5489	32.2557	33.252	solute carrier family 2 (facilitated glucose transporter), member 13 [Source:MGI Symbol;Acc:MGI:2146030]
ENSMUSG00000000531	Grasp	0.242213	55.4231	46.3612	53.8439	48.5599	50.1981	64.4449	60.8277	66.4566	GRP1 (general receptor for phosphoinositides 1)-associated scaffold protein [Source:MGI Symbol;Acc:MGI:1860303]
ENSMUSG00000031749	St3gal2	0.242213	63.3286	39.9195	62.2728	60.3252	38.5845	68.5115	45.1404	49.8427	ST3 beta-galactoside alpha-2,3-sialyltransferase 2 [Source:MGI Symbol;Acc:MGI:99427]
ENSMUSG00000055980	Irs1	0.244479	12.8307	14.1293	12.5497	15.8582	11.9983	11.1634	10.5072	11.2978	insulin receptor substrate 1 [Source:MGI Symbol;Acc:MGI:99454]
ENSMUSG00000026834	Acvr1c	0.245403	2.47401	2.21839	2.77241	2.52997	1.32111	1.76096	1.63691	1.96583	activin A receptor, type IC [Source:MGI Symbol;Acc:MGI:2661081]
ENSMUSG00000049303	Syt12	0.245403	22.657	21.9088	20.6734	19.5584	24.687	26.5443	23.9253	24.7372	synaptotagmin XII [Source:MGI Symbol;Acc:MGI:2159601]
ENSMUSG00000110390	RP23-176M22.7	0.245403	4.96974	6.35281	6.16231	6.01919	5.1137	3.64645	2.52301	3.58662
ENSMUSG00000102049	Zbed6	0.246345	5.05144	4.96286	6.02123	3.64498	2.66174	4.03056	3.95466	2.21057	zinc finger, BED type containing 6 [Source:MGI Symbol;Acc:MGI:3828086]
ENSMUSG00000024242	Map4k3	0.247423	56.8626	59.1113	58.0786	63.7903	73.0764	67.7735	62.633	60.7539	mitogen-activated protein kinase kinase kinase kinase 3 [Source:MGI Symbol;Acc:MGI:2154405]
ENSMUSG00000030201	Lrp6	0.247423	18.434	23.1382	18.9503	23.44	18.3871	20.9339	16.3269	18.7516	low density lipoprotein receptor-related protein 6 [Source:MGI Symbol;Acc:MGI:1298218]
ENSMUSG00000056069	Fam105a	0.247622	13.9721	11.0982	11.7628	15.8804	16.7078	16.1376	16.5923	16.0451	family with sequence similarity 105, member A [Source:MGI Symbol;Acc:MGI:2687281]
ENSMUSG00000056073	Grik2	0.247622	14.4237	15.322	16.3992	12.6943	10.3757	14.8829	8.64531	17.5966	glutamate receptor, ionotropic, kainate 2 (beta 2) [Source:MGI Symbol;Acc:MGI:95815]
ENSMUSG00000064254	Ethe1	0.247622	11.0149	8.89244	8.69369	8.14534	6.15014	6.3044	5.24504	5.23044	ethylmalonic encephalopathy 1 [Source:MGI Symbol;Acc:MGI:1913321]
ENSMUSG00000002997	Prkar2b	0.25014	40.3572	42.4786	47.0886	43.4837	28.696	28.9811	39.019	38.4967	protein kinase, cAMP dependent regulatory, type II beta [Source:MGI Symbol;Acc:MGI:97760]
ENSMUSG00000033793	Atp6v1h	0.250158	135.893	114.672	117.478	117.619	115.094	136.892	102.157	144.194	ATPase, H+ transporting, lysosomal V1 subunit H [Source:MGI Symbol;Acc:MGI:1914864]
ENSMUSG00000001376	Vps50	0.25047	33.7203	31.0735	18.0549	32.6988	30.4292	36.0622	38.3338	35.7245	VPS50 EARP/GARPII complex subunit [Source:MGI Symbol;Acc:MGI:1920538]
ENSMUSG00000039747	Orai2	0.25047	94.4906	115.763	108.348	134.307	128.661	140.28	101.716	137.168	ORAI calcium release-activated calcium modulator 2 [Source:MGI Symbol;Acc:MGI:2443195]
ENSMUSG00000031060	Rbm10	0.250485	36.2393	38.1511	39.612	33.4489	25.7249	31.8478	25.2173	31.4114	RNA binding motif protein 10 [Source:MGI Symbol;Acc:MGI:2384310]
ENSMUSG00000032017	Grik4	0.252795	35.232	38.4576	34.3516	45.0238	46.2896	43.6954	38.6304	45.6576	glutamate receptor, ionotropic, kainate 4 [Source:MGI Symbol;Acc:MGI:95817]
ENSMUSG00000032114	Slc37a4	0.252795	19.9831	22.4126	22.3157	25.4876	28.5653	27.5107	26.2474	26.2202	solute carrier family 37 (glucose-6-phosphate transporter), member 4 [Source:MGI Symbol;Acc:MGI:1316650]
ENSMUSG00000034342	Cbl	0.252795	20.8998	17.6055	17.8392	16.9415	12.5455	16.7161	15.0117	15.4579	Casitas B-lineage lymphoma [Source:MGI Symbol;Acc:MGI:88279]
ENSMUSG00000026980	Ly75	0.253786	3.55298	3.32637	2.98987	2.99169	3.8485	3.96764	5.04554	3.86313	lymphocyte antigen 75 [Source:MGI Symbol;Acc:MGI:106662]
ENSMUSG00000032511	Scn5a	0.253786	0.64709	3.13733	0.915479	0.850435	0.813252	0.44063	0.576503	0.481231	sodium channel, voltage-gated, type V, alpha [Source:MGI Symbol;Acc:MGI:98251]
ENSMUSG00000038116	Phf20	0.254514	31.4896	28.1943	34.4334	32.6776	34.5956	35.8081	36.3843	34.8883	PHD finger protein 20 [Source:MGI Symbol;Acc:MGI:2444148]
ENSMUSG00000031007	Atp6ap2	0.254797	179.058	176.088	186.489	199.5	211.35	198.084	198.729	193.326	ATPase, H+ transporting, lysosomal accessory protein 2 [Source:MGI Symbol;Acc:MGI:1917745]
ENSMUSG00000032925	Itgbl1	0.254797	3.93129	6.12129	5.34762	7.73377	3.48186	3.66859	2.62367	4.3124	integrin, beta-like 1 [Source:MGI Symbol;Acc:MGI:2443439]
ENSMUSG00000022305	Lrp12	0.256521	31.926	31.0282	29.8485	35.6582	36.5339	36.0716	34.1798	36.3581	low density lipoprotein-related protein 12 [Source:MGI Symbol;Acc:MGI:2443132]
ENSMUSG00000031826	Usp10	0.258529	32.7733	36.9946	34.5848	39.3205	26.6811	37.0705	34.1524	32.0657	ubiquitin specific peptidase 10 [Source:MGI Symbol;Acc:MGI:894652]
ENSMUSG00000050963	Kcns2	0.258529	11.871	11.4168	12.6366	11.723	13.0891	14.9947	12.6059	14.8184	K+ voltage-gated channel, subfamily S, 2 [Source:MGI Symbol;Acc:MGI:1197011]
ENSMUSG00000097971	Gm26917	0.258529	321.95	294.808	293.105	278.858	327.109	556.16	320.926	316.049	predicted gene, 26917 [Source:MGI Symbol;Acc:MGI:5504032]
ENSMUSG00000006717	Acot13	0.259762	91.0211	87.4249	105.013	93.9045	109.513	106.125	122.816	105.706	acyl-CoA thioesterase 13 [Source:MGI Symbol;Acc:MGI:1914084]
ENSMUSG00000019894	Slc6a15	0.259762	40.6158	38.0329	43.2074	48.9238	45.5405	45.0329	47.3217	44.064	solute carrier family 6 (neurotransmitter transporter), member 15 [Source:MGI Symbol;Acc:MGI:2143484]
ENSMUSG00000006369	Fbln1	0.261422	13.5081	12.806	12.7181	18.9207	13.3099	9.73075	8.37633	9.54274	fibulin 1 [Source:MGI Symbol;Acc:MGI:95487]
ENSMUSG00000020248	Nfyb	0.261422	28.8026	36.7625	47.7897	23.1543	44.0394	28.1242	28.7829	77.8479	nuclear transcription factor-Y beta [Source:MGI Symbol;Acc:MGI:97317]
ENSMUSG00000088185	Scarna2	0.261422	7.12173	12.6749	8.54517	16.0063	25.8116	13.8759	17.5353	23.5834	small Cajal body-specific RNA 2 [Source:MGI Symbol;Acc:MGI:3819484]
ENSMUSG00000097767	Miat	0.261422	271.008	266.116	266.563	320.424	290.995	330.187	352.65	313.922	myocardial infarction associated transcript (non-protein coding) [Source:MGI Symbol;Acc:MGI:2444886]
ENSMUSG00000043639	Rbm20	0.261522	0.562824	0.56233	0.327241	0.426883	0.283718	0.25864	0.327384	0.325554	RNA binding motif protein 20 [Source:MGI Symbol;Acc:MGI:1920963]
ENSMUSG00000020120	Plek	0.261982	4.39838	4.72435	4.18942	4.02015	5.50297	6.3529	7.28954	4.87937	pleckstrin [Source:MGI Symbol;Acc:MGI:1860485]
ENSMUSG00000030223	Ptpro	0.263452	46.6418	53.7394	44.4317	51.2166	38.2001	41.1158	35.2415	44.1165	protein tyrosine phosphatase, receptor type, O [Source:MGI Symbol;Acc:MGI:1097152]
ENSMUSG00000040867	Begain	0.263452	68.3583	65.1118	97.4436	90.9512	79.7247	107.451	107.721	121.565	brain-enriched guanylate kinase-associated [Source:MGI Symbol;Acc:MGI:3044626]
ENSMUSG00000043991	Pura	0.263452	36.7734	40.4838	36.3184	38.0538	40.0777	42.8376	41.8217	44.0208	purine rich element binding protein A [Source:MGI Symbol;Acc:MGI:103079]
ENSMUSG00000070461	9230112E08Rik	0.263452	17.9161	20.556	17.5851	21.6055	24.6213	20.6576	25.5291	26.327	RIKEN cDNA 9230112E08 gene [Source:MGI Symbol;Acc:MGI:2444774]
ENSMUSG00000040761	Spen	0.263771	21.2891	30.0776	28.7548	24.7777	17.1477	18.3592	18.1607	23.3116	SPEN homolog, transcriptional regulator (Drosophila) [Source:MGI Symbol;Acc:MGI:1891706]
ENSMUSG00000015484	Fam163a	0.263838	20.8293	19.5833	17.6909	20.3695	13.6789	16.0391	14.293	17.446	family with sequence similarity 163, member A [Source:MGI Symbol;Acc:MGI:3618859]
ENSMUSG00000031502	Col4a1	0.263838	69.4443	82.5227	66.6414	82.677	80.0387	79.9265	80.2461	86.7165	collagen, type IV, alpha 1 [Source:MGI Symbol;Acc:MGI:88454]
ENSMUSG00000063626	Unc5d	0.266491	9.2797	9.80623	13.3239	13.6625	7.30044	7.93456	9.86304	9.85638	unc-5 netrin receptor D [Source:MGI Symbol;Acc:MGI:2389364]
ENSMUSG00000023845	Lnpep	0.266903	5.98965	5.47395	6.64405	4.11688	3.84574	4.19741	4.50024	3.11527	leucyl/cystinyl aminopeptidase [Source:MGI Symbol;Acc:MGI:2387123]
ENSMUSG00000024767	Otub1	0.266903	262.048	256.718	266.964	273.232	278.254	279	277.696	288.079	OTU domain, ubiquitin aldehyde binding 1 [Source:MGI Symbol;Acc:MGI:2147616]
ENSMUSG00000046079	Lrrc8d	0.266903	35.4651	33.8138	33.8056	32.5134	38.4911	36.5247	33.8079	38.4651	leucine rich repeat containing 8D [Source:MGI Symbol;Acc:MGI:1922368]
ENSMUSG00000039154	Shd	0.269525	23.7601	29.3714	22.0811	21.5299	16.5141	14.7573	19.2997	22.5916	src homology 2 domain-containing transforming protein D [Source:MGI Symbol;Acc:MGI:1099461]
ENSMUSG00000033940	Brk1	0.269741	255.647	240.503	226.043	248.927	259.542	263.415	282.336	253.831	BRICK1, SCAR/WAVE actin-nucleating complex subunit [Source:MGI Symbol;Acc:MGI:1915406]
ENSMUSG00000056367	Actr3b	0.269741	214.326	161.431	201.424	164.743	196.344	229.846	253.978	209.565	ARP3 actin-related protein 3B [Source:MGI Symbol;Acc:MGI:2661120]
ENSMUSG00000021816	Ppp3cb	0.27056	297.959	185.928	197.802	280.052	282.009	285.761	260.021	343.755	protein phosphatase 3, catalytic subunit, beta isoform [Source:MGI Symbol;Acc:MGI:107163]
ENSMUSG00000068373	D430041D05Rik	0.27056	66.5688	65.7045	64.2369	38.3482	30.373	45.1138	40.6707	54.4754	RIKEN cDNA D430041D05 gene [Source:MGI Symbol;Acc:MGI:2181743]
ENSMUSG00000100078	Gm6170	0.276348	5.58324	6.08315	4.41658	4.55576	3.25923	3.67764	3.27457	2.71181	predicted gene 6170 [Source:MGI Symbol;Acc:MGI:3643368]
ENSMUSG00000040430	Pitpnc1	0.276378	20.6801	38.3839	39.3988	24.5016	16.3563	30.2068	17.745	24.1629	phosphatidylinositol transfer protein, cytoplasmic 1 [Source:MGI Symbol;Acc:MGI:1919045]
ENSMUSG00000042846	Lrrtm3	0.280302	9.56068	7.60896	13.2815	8.1573	5.69118	5.49513	8.93975	6.15602	leucine rich repeat transmembrane neuronal 3 [Source:MGI Symbol;Acc:MGI:2389177]
ENSMUSG00000115293		0.280302	15.7487	21.2591	13.8948	20.2776	14.565	13.5498	12.4746	14.1533
ENSMUSG00000007594	Hapln4	0.28192	17.4997	16.584	15.3086	14.4486	23.7885	20.5267	15.6379	21.3879	hyaluronan and proteoglycan link protein 4 [Source:MGI Symbol;Acc:MGI:2679531]
ENSMUSG00000015843	Rxrg	0.28192	2.77394	0.839497	2.25619	1.02969	0.350247	0.432056	0.784446	0.63725	retinoid X receptor gamma [Source:MGI Symbol;Acc:MGI:98216]
ENSMUSG00000021209	Ppp4r4	0.28192	25.6474	21.095	25.252	23.6635	23.7699	30.7947	29.208	29.498	protein phosphatase 4, regulatory subunit 4 [Source:MGI Symbol;Acc:MGI:1921771]
ENSMUSG00000049191	Rgag4	0.28192	9.07587	11.1407	10.0995	14.9478	8.64524	7.87285	6.82035	8.29864	retrotransposon gag domain containing 4 [Source:MGI Symbol;Acc:MGI:3045324]
ENSMUSG00000079598	Clec2l	0.28192	121.646	99.2304	125.169	109.62	114.043	140.033	135.153	140.444	C-type lectin domain family 2, member L [Source:MGI Symbol;Acc:MGI:2141402]
ENSMUSG00000040536	Necab1	0.283494	31.1218	29.663	39.118	27.9722	16.5221	22.3953	26.6425	28.242	N-terminal EF-hand calcium binding protein 1 [Source:MGI Symbol;Acc:MGI:1916602]
ENSMUSG00000045659	Plekha7	0.283494	6.69664	4.74233	2.27435	2.92566	7.3211	2.40955	3.97097	3.78973	pleckstrin homology domain containing, family A member 7 [Source:MGI Symbol;Acc:MGI:2445094]
ENSMUSG00000048355	Arxes1	0.283494	62.2877	59.6064	59.7616	62.2909	53.8945	52.4478	52.8333	55.622	adipocyte-related X-chromosome expressed sequence 1 [Source:MGI Symbol;Acc:MGI:1923469]
ENSMUSG00000053038	Gm6180	0.283494	54.3554	37.9845	59.2443	34.4481	25.2678	25.6287	31.1874	32.757	predicted pseudogene 6180 [Source:MGI Symbol;Acc:MGI:3643972]
ENSMUSG00000067215	Usp51	0.283494	2.69816	4.08941	2.29054	3.13621	2.07216	1.21412	2.16955	1.218	ubiquitin specific protease 51 [Source:MGI Symbol;Acc:MGI:3588217]
ENSMUSG00000034781	Gna11	0.284149	102.381	98.5937	103.114	111.174	106.615	101.186	118.546	112.17	guanine nucleotide binding protein, alpha 11 [Source:MGI Symbol;Acc:MGI:95766]
ENSMUSG00000019214	Chtf18	0.284506	1.77266	0.89423	1.34544	0.74636	1.83808	1.59971	1.93916	2.44878	CTF18, chromosome transmission fidelity factor 18 [Source:MGI Symbol;Acc:MGI:2384887]
ENSMUSG00000075592	Nynrin	0.284506	7.16536	9.27913	7.30178	10.6818	7.41893	5.37288	6.66795	5.30627	NYN domain and retroviral integrase containing [Source:MGI Symbol;Acc:MGI:2652872]
ENSMUSG00000027893	Ahcyl1	0.287015	232.75	227.538	241.589	239.397	255.951	248.74	233.733	254.833	S-adenosylhomocysteine hydrolase-like 1 [Source:MGI Symbol;Acc:MGI:2385184]
ENSMUSG00000053395	Cacng8	0.287015	253.268	313.916	328.165	246.623	306.949	326.627	262.219	251.446	calcium channel, voltage-dependent, gamma subunit 8 [Source:MGI Symbol;Acc:MGI:1932376]
ENSMUSG00000075020	Mir670hg	0.287015	12.5074	12.127	12.9562	14.9004	9.83929	7.44315	9.35157	8.22935	MIR670 host gene (non-protein coding) [Source:MGI Symbol;Acc:MGI:3041234]
ENSMUSG00000065529	Mir22	0.287081	26.2888	21.6904	21.4466	16.1147	48.2858	29.788	40.3027	41.1175	microRNA 22 [Source:MGI Symbol;Acc:MGI:2676896]
ENSMUSG00000024160	Spsb3	0.287591	30.0237	34.2691	32.4547	45.231	35.9768	46.6115	45.4615	41.9108	splA/ryanodine receptor domain and SOCS box containing 3 [Source:MGI Symbol;Acc:MGI:1891471]
ENSMUSG00000020873	Slc35b1	0.288663	55.0835	52.2821	53.2266	58.8646	68.1071	64.4378	64.2695	64.3669	solute carrier family 35, member B1 [Source:MGI Symbol;Acc:MGI:1343133]
ENSMUSG00000092963	Gm22238	0.288663	21.2822	27.4326	32.5025	20.7572	11.4209	18.3391	13.5889	17.1043	predicted gene, 22238 [Source:MGI Symbol;Acc:MGI:5452015]
ENSMUSG00000105867	Gm42517	0.288663	60.1443	53.3078	67.3097	57.0281	65.0654	82.9031	65.7557	66.4783	predicted gene 42517 [Source:MGI Symbol;Acc:MGI:5662654]
ENSMUSG00000026473	Glul	0.290116	897.964	1002.04	888.171	1017.31	996.744	1006.24	1077.71	953.975	glutamate-ammonia ligase (glutamine synthetase) [Source:MGI Symbol;Acc:MGI:95739]
ENSMUSG00000032959	Pebp1	0.290116	404.689	430.445	408.021	513.91	551.16	540.663	522.967	480.378	phosphatidylethanolamine binding protein 1 [Source:MGI Symbol;Acc:MGI:1344408]
ENSMUSG00000059325	Hopx	0.290116	80.7011	89.982	59.068	85.0895	101.519	97.954	83.6023	98.4106	HOP homeobox [Source:MGI Symbol;Acc:MGI:1916782]
ENSMUSG00000041115	Iqsec2	0.290394	111.398	94.1472	118.683	90.4748	105.812	124.088	135.546	133.294	IQ motif and Sec7 domain 2 [Source:MGI Symbol;Acc:MGI:3528396]
ENSMUSG00000039782	Cpeb2	0.291334	34.5471	28.5992	32.5176	36.0972	33.5081	33.8281	37.4454	34.3546	cytoplasmic polyadenylation element binding protein 2 [Source:MGI Symbol;Acc:MGI:2442640]
ENSMUSG00000005087	Cd44	0.291353	3.41088	2.78035	3.22618	3.57524	2.00922	2.30363	1.85462	1.58406	CD44 antigen [Source:MGI Symbol;Acc:MGI:88338]
ENSMUSG00000022892	App	0.293085	1049.75	945.736	1027.79	1044.11	1037.5	1098.47	1015.01	1150.23	amyloid beta (A4) precursor protein [Source:MGI Symbol;Acc:MGI:88059]
ENSMUSG00000031166	Wdr13	0.293085	244.717	178.911	141.197	162.827	145.943	185.121	163.572	156.291	WD repeat domain 13 [Source:MGI Symbol;Acc:MGI:1914661]
ENSMUSG00000020745	Pafah1b1	0.296638	228.908	223.194	235.749	245.46	232.102	268.419	263.472	263.661	platelet-activating factor acetylhydrolase, isoform 1b, subunit 1 [Source:MGI Symbol;Acc:MGI:109520]
ENSMUSG00000070570	Slc17a7	0.296638	991.792	1013.16	1166.3	1399.45	1387.81	1169.13	1519.21	1340.46	solute carrier family 17 (sodium-dependent inorganic phosphate cotransporter), member 7 [Source:MGI Symbol;Acc:MGI:1920211]
ENSMUSG00000022048	Dpysl2	0.296849	131.08	158.563	138.862	152.676	147.982	167.421	172.482	152.908	dihydropyrimidinase-like 2 [Source:MGI Symbol;Acc:MGI:1349763]
ENSMUSG00000023456	Tpi1	0.296849	378.69	397.132	418.996	469.41	510.841	476.075	472.362	499.622	triosephosphate isomerase 1 [Source:MGI Symbol;Acc:MGI:98797]
ENSMUSG00000003411	Rab3b	0.297554	53.3392	31.0589	44.6056	28.8478	23.8237	27.3857	29.1738	27.3594	RAB3B, member RAS oncogene family [Source:MGI Symbol;Acc:MGI:1917158]
ENSMUSG00000036620	Mgat4b	0.2976	110.411	109.637	93.0528	113.572	109.748	123.348	140.695	140.717	mannoside acetylglucosaminyltransferase 4, isoenzyme B [Source:MGI Symbol;Acc:MGI:2143974]
ENSMUSG00000036964	Trim17	0.297956	13.8034	14.2846	14.0844	14.4275	12.0487	11.6204	11.8332	11.1912	tripartite motif-containing 17 [Source:MGI Symbol;Acc:MGI:1861440]
ENSMUSG00000026854	Usp20	0.298653	39.0294	39.5484	39.9059	50.088	49.5029	55.6602	43.563	50.2069	ubiquitin specific peptidase 20 [Source:MGI Symbol;Acc:MGI:1921520]
ENSMUSG00000030093	Wnt7a	0.298653	13.2938	13.8072	11.8391	15.0581	10.8503	9.3374	8.44093	11.1474	wingless-type MMTV integration site family, member 7A [Source:MGI Symbol;Acc:MGI:98961]
ENSMUSG00000040022	Rab11fip2	0.298653	52.3663	57.6178	63.8064	58.5719	59.601	62.6338	73.0992	65.9461	RAB11 family interacting protein 2 (class I) [Source:MGI Symbol;Acc:MGI:1922248]
ENSMUSG00000052656	Rnf103	0.298653	33.2931	30.2966	34.1381	37.1433	34.6739	46.1832	35.1998	37.9995	ring finger protein 103 [Source:MGI Symbol;Acc:MGI:109483]
ENSMUSG00000006476	Nsmf	0.298889	557.747	561.743	565.192	562.044	624.64	621.616	581.676	685.521	NMDA receptor synaptonuclear signaling and neuronal migration factor [Source:MGI Symbol;Acc:MGI:1861755]
ENSMUSG00000025198	Erlin1	0.298889	13.4997	13.9525	11.9746	16.6804	11.6953	11.1438	11.9497	9.64475	ER lipid raft associated 1 [Source:MGI Symbol;Acc:MGI:2387613]
ENSMUSG00000032997	Chpf	0.298889	64.7201	59.6798	67.7157	58.963	65.477	71.3499	78.7163	80.3409	chondroitin polymerizing factor [Source:MGI Symbol;Acc:MGI:106576]
ENSMUSG00000036885	Arhgef26	0.298889	26.3553	27.4156	24.6904	25.5419	26.8787	31.124	28.1618	32.8441	Rho guanine nucleotide exchange factor (GEF) 26 [Source:MGI Symbol;Acc:MGI:1918053]
ENSMUSG00000060260	Pwwp2b	0.298889	25.7068	20.5839	21.8143	22.8539	24.0628	27.7448	30.1274	25.7487	PWWP domain containing 2B [Source:MGI Symbol;Acc:MGI:2142008]
ENSMUSG00000024213	Nudt3	0.299092	207.825	197.094	195.615	207.77	202.181	217.065	251.618	248.362	nudix (nucleotide diphosphate linked moiety X)-type motif 3 [Source:MGI Symbol;Acc:MGI:1928484]
ENSMUSG00000029146	Snx17	0.30031	64.7825	64.275	64.7306	70.9529	72.3658	75.8769	77.427	68.1393	sorting nexin 17 [Source:MGI Symbol;Acc:MGI:2387801]
ENSMUSG00000035551	Igfbpl1	0.30031	27.9899	40.2724	25.1311	40.4877	25.3367	27.5928	20.629	26.3819	insulin-like growth factor binding protein-like 1 [Source:MGI Symbol;Acc:MGI:1933198]
ENSMUSG00000041078	Grid1	0.30031	32.3875	27.7895	35.2202	27.2787	37.4314	35.7546	36.6729	39.5501	glutamate receptor, ionotropic, delta 1 [Source:MGI Symbol;Acc:MGI:95812]
ENSMUSG00000089857	Zfp882	0.30031	2.10699	3.35697	3.76766	3.14422	1.61983	1.50686	1.11419	0.90364	zinc finger protein 882 [Source:MGI Symbol;Acc:MGI:3642748]
ENSMUSG00000002771	Grin2d	0.301311	20.4924	20.2725	22.7107	24.3237	16.7147	18.277	17.7179	20.6489	glutamate receptor, ionotropic, NMDA2D (epsilon 4) [Source:MGI Symbol;Acc:MGI:95823]
ENSMUSG00000042032	Mat2b	0.301928	71.4427	62.9404	71.4384	86.206	88.1916	92.7874	84.4396	84.4572	methionine adenosyltransferase II, beta [Source:MGI Symbol;Acc:MGI:1913667]
ENSMUSG00000046314	Stxbp6	0.301928	40.0176	37.4902	36.229	37.5009	28.0396	33.4268	23.5628	34.6715	syntaxin binding protein 6 (amisyn) [Source:MGI Symbol;Acc:MGI:2384963]
ENSMUSG00000020810	Cygb	0.303165	51.5484	61.2402	62.2187	58.7223	47.932	51.7706	41.718	49.371	cytoglobin [Source:MGI Symbol;Acc:MGI:2149481]
ENSMUSG00000019124	Scrn1	0.303268	105.321	95.251	109.64	97.9134	109.448	107.39	119.62	124.318	secernin 1 [Source:MGI Symbol;Acc:MGI:1917188]
ENSMUSG00000005447	Pafah1b3	0.304074	10.1475	12.1289	10.3577	27.0228	9.37447	7.27771	8.97625	10.0148	platelet-activating factor acetylhydrolase, isoform 1b, subunit 3 [Source:MGI Symbol;Acc:MGI:108414]
ENSMUSG00000024500	Ppp2r2b	0.304074	97.7615	92.3019	96.5556	101.502	107.238	130.054	137.916	121.865	protein phosphatase 2, regulatory subunit B, beta [Source:MGI Symbol;Acc:MGI:1920180]
ENSMUSG00000028433	Ubap2	0.304074	39.5038	38.9108	43.1738	38.5867	35.0071	36.657	33.6078	36.4988	ubiquitin-associated protein 2 [Source:MGI Symbol;Acc:MGI:1916176]
ENSMUSG00000029084	Cd38	0.304074	10.7193	12.9325	12.2628	11.7273	12.5136	15.8731	15.278	13.5777	CD38 antigen [Source:MGI Symbol;Acc:MGI:107474]
ENSMUSG00000045534	Kcna5	0.304074	2.3274	2.49162	3.45191	3.40216	1.03673	1.25754	2.36071	1.14954	potassium voltage-gated channel, shaker-related subfamily, member 5 [Source:MGI Symbol;Acc:MGI:96662]
ENSMUSG00000108970	WI1-648A4.1	0.304074	17.8288	17.8878	19.012	17.3646	10.8017	13.7067	11.1867	16.6092
ENSMUSG00000112736		0.304074	1.51393	1.43271	1.59055	1.11211	0.661017	0.705658	0.812331	1.01268
ENSMUSG00000000489	Pdgfb	0.304899	37.4221	34.7853	34.0087	33.5828	37.6089	38.8257	37.9902	44.1167	platelet derived growth factor, B polypeptide [Source:MGI Symbol;Acc:MGI:97528]
ENSMUSG00000032551	1110059G10Rik	0.3074	6.79878	12.1642	8.01758	9.86754	8.26983	11.9304	12.1367	11.9487	RIKEN cDNA 1110059G10 gene [Source:MGI Symbol;Acc:MGI:1913452]
ENSMUSG00000011877	Git1	0.308674	147.339	136.202	158.567	121.233	137.539	168.874	166.086	166.489	G protein-coupled receptor kinase-interactor 1 [Source:MGI Symbol;Acc:MGI:1927140]
ENSMUSG00000040037	Negr1	0.312046	95.2422	100.09	109.398	124.822	87.1023	87.553	92.7491	63.7069	neuronal growth regulator 1 [Source:MGI Symbol;Acc:MGI:2444846]
ENSMUSG00000014294	Ndufa2	0.313768	150.874	171.867	145.134	199.637	255.7	189.199	226.81	159.041	NADH dehydrogenase (ubiquinone) 1 alpha subcomplex, 2 [Source:MGI Symbol;Acc:MGI:1343103]
ENSMUSG00000030707	Coro1a	0.313768	88.6284	96.8218	77.4429	104.082	102.456	91.2508	108.73	99.7015	coronin, actin binding protein 1A [Source:MGI Symbol;Acc:MGI:1345961]
ENSMUSG00000031367	Ap1s2	0.313768	36.3398	56.4136	36.6687	47.3489	43.9945	31.5597	26.0751	32.8405	adaptor-related protein complex 1, sigma 2 subunit [Source:MGI Symbol;Acc:MGI:1889383]
ENSMUSG00000035456	Prdm8	0.313768	64.0768	68.741	61.016	89.9588	89.5675	88.9551	69.4489	87.2385	PR domain containing 8 [Source:MGI Symbol;Acc:MGI:1924880]
ENSMUSG00000040164	Kcns1	0.313768	9.16672	9.84545	9.86901	13.0714	12.3861	14.5665	13.9103	12.0083	K+ voltage-gated channel, subfamily S, 1 [Source:MGI Symbol;Acc:MGI:1197019]
ENSMUSG00000109179	Gm35339	0.313768	5.61085	5.53375	4.29737	6.69344	5.13571	4.263	3.64472	3.80508	predicted gene, 35339 [Source:MGI Symbol;Acc:MGI:5594498]
ENSMUSG00000032036	Kirrel3	0.313827	31.1144	30.2845	34.8147	40.0022	22.459	29.7601	28.0783	34.5161	kin of IRRE like 3 (Drosophila) [Source:MGI Symbol;Acc:MGI:1914953]
ENSMUSG00000045790	Ccdc149	0.313827	27.2246	33.7618	28.895	34.2979	32.2135	35.2504	33.8287	34.2321	coiled-coil domain containing 149 [Source:MGI Symbol;Acc:MGI:2685293]
ENSMUSG00000050965	Prkca	0.316302	92.7808	101.214	92.6862	89.5968	111.585	108.91	88.5522	111.858	protein kinase C, alpha [Source:MGI Symbol;Acc:MGI:97595]
ENSMUSG00000039656	Rxrb	0.316974	47.5796	54.6399	49.9848	59.4266	56.8466	56.7706	77.7262	62.8104	retinoid X receptor beta [Source:MGI Symbol;Acc:MGI:98215]
ENSMUSG00000054027	Nt5dc3	0.318012	130.185	122.509	131.699	134.482	147.054	153.233	126.801	144.844	5'-nucleotidase domain containing 3 [Source:MGI Symbol;Acc:MGI:3513266]
ENSMUSG00000023994	Nfya	0.319879	21.3332	20.3248	21.7186	27.7079	10.1249	18.1858	15.2465	21.4194	nuclear transcription factor-Y alpha [Source:MGI Symbol;Acc:MGI:97316]
ENSMUSG00000027634	Ndrg3	0.319879	378.798	292.557	362.388	299.795	382.197	392.302	409.544	416.864	N-myc downstream regulated gene 3 [Source:MGI Symbol;Acc:MGI:1352499]
ENSMUSG00000029999	Tgfa	0.319879	33.8677	40.5153	32.2126	36.2808	28.2098	29.2654	24.7152	29.1457	transforming growth factor alpha [Source:MGI Symbol;Acc:MGI:98724]
ENSMUSG00000037845	Fdxacb1	0.319879	2.75534	3.92164	2.34676	2.42351	3.63459	4.63562	4.37623	4.04592	ferredoxin-fold anticodon binding domain containing 1 [Source:MGI Symbol;Acc:MGI:3584513]
ENSMUSG00000038517	Tbkbp1	0.319879	65.9439	52.2558	52.116	70.5332	52.1881	73.9576	58.2569	59.102	TBK1 binding protein 1 [Source:MGI Symbol;Acc:MGI:1920424]
ENSMUSG00000046841	Ckap4	0.319879	25.6107	22.5788	24.7436	25.51	30.2289	25.3595	30.0529	27.4484	cytoskeleton-associated protein 4 [Source:MGI Symbol;Acc:MGI:2444926]
ENSMUSG00000055003	Lrtm2	0.319879	23.0473	24.9432	22.5831	24.1242	18.8307	20.3343	18.0568	19.8729	leucine-rich repeats and transmembrane domains 2 [Source:MGI Symbol;Acc:MGI:2141485]
ENSMUSG00000064202	4430402I18Rik	0.319879	2.68543	4.91317	2.88841	2.69892	5.25881	7.22728	5.39311	4.59096	RIKEN cDNA 4430402I18 gene [Source:MGI Symbol;Acc:MGI:1918036]
ENSMUSG00000022816	Fstl1	0.320829	32.6256	38.5518	34.7149	39.8825	42.8197	35.2389	41.6071	43.2817	follistatin-like 1 [Source:MGI Symbol;Acc:MGI:102793]
ENSMUSG00000031633	Slc25a4	0.32376	748.179	725.53	732.876	782.697	804.856	794.649	755.421	797.071	solute carrier family 25 (mitochondrial carrier, adenine nucleotide translocator), member 4 [Source:MGI Symbol;Acc:MGI:1353495]
ENSMUSG00000036790	Slitrk2	0.32376	15.5237	14.892	16.3187	11.1982	11.504	13.4748	10.6908	12.398	SLIT and NTRK-like family, member 2 [Source:MGI Symbol;Acc:MGI:2679449]
ENSMUSG00000041313	Slc7a1	0.324778	50.7801	35.0496	34.7729	38.1501	48.4988	38.3953	40.5809	51.6467	solute carrier family 7 (cationic amino acid transporter, y+ system), member 1 [Source:MGI Symbol;Acc:MGI:88117]
ENSMUSG00000024614	Tmx3	0.325033	25.5565	27.7842	25.1705	29.2391	30.4051	29.6274	29.2498	28.9011	thioredoxin-related transmembrane protein 3 [Source:MGI Symbol;Acc:MGI:2442418]
ENSMUSG00000024695	Zfp91	0.325033	76.171	79.4894	81.4212	74.8358	75.5618	87.1609	86.9236	91.8157	zinc finger protein 91 [Source:MGI Symbol;Acc:MGI:104854]
ENSMUSG00000047773	4932411E22Rik	0.327127	0.726383	2.20349	0.802579	0.910972	0.82914	0.206681	0.559027	1.47314	ankyrin-repeat and fibronectin type III domain containing 1 [Source:MGI Symbol;Acc:MGI:2686021]
ENSMUSG00000028971	Cort	0.327189	31.3246	15.5982	38.4346	26.6237	12.2932	15.6388	24.5331	10.3198	cortistatin [Source:MGI Symbol;Acc:MGI:109538]
ENSMUSG00000038838	Vars2	0.327189	23.4774	23.1487	24.5976	27.852	14.9533	21.3019	20.7255	23.0853	valyl-tRNA synthetase 2, mitochondrial [Source:MGI Symbol;Acc:MGI:1916165]
ENSMUSG00000032788	Pdxk	0.327988	52.8028	57.3786	51.0106	51.9286	45.2887	47.8002	42.5244	46.0345	pyridoxal (pyridoxine, vitamin B6) kinase [Source:MGI Symbol;Acc:MGI:1351869]
ENSMUSG00000048027	Rgmb	0.328195	55.5448	56.5761	53.9162	55.0053	51.6254	54.0754	47.8262	53.9378	repulsive guidance molecule family member B [Source:MGI Symbol;Acc:MGI:1916049]
ENSMUSG00000003872	Lin7b	0.329479	100.167	96.8356	88.0746	89.5062	94.1036	107.562	90.9438	112.014	lin-7 homolog B (C. elegans) [Source:MGI Symbol;Acc:MGI:1330858]
ENSMUSG00000024565	Sall3	0.329479	4.68088	5.06513	4.6587	4.45818	3.23063	3.23707	3.48991	4.00779	sal-like 3 (Drosophila) [Source:MGI Symbol;Acc:MGI:109295]
ENSMUSG00000084883	Ccdc85c	0.329479	44.4067	47.6304	47.8457	46.0121	47.0851	48.4607	55.4919	55.0501	coiled-coil domain containing 85C [Source:MGI Symbol;Acc:MGI:3644008]
ENSMUSG00000026111	Unc50	0.329874	41.1997	43.9631	45.2912	57.3205	59.9401	60.0175	67.832	50.882	unc-50 homolog (C. elegans) [Source:MGI Symbol;Acc:MGI:1914637]
ENSMUSG00000048807	Slc35e4	0.329899	22.0233	19.8345	18.3874	22.4015	23.4631	22.9026	23.9503	24.9081	solute carrier family 35, member E4 [Source:MGI Symbol;Acc:MGI:2144150]
ENSMUSG00000007411	Mark3	0.330203	39.1469	61.2398	42.9858	61.0103	57.2215	45.2409	55.1965	44.2096	MAP/microtubule affinity regulating kinase 3 [Source:MGI Symbol;Acc:MGI:1341865]
ENSMUSG00000017677	Wsb1	0.330203	53.5933	54.0878	51.5272	46.2517	42.7733	39.422	46.8896	42.301	WD repeat and SOCS box-containing 1 [Source:MGI Symbol;Acc:MGI:1926139]
ENSMUSG00000021559	Dapk1	0.330203	54.6236	58.009	56.8455	58.2622	60.6557	66.8142	60.6227	63.2611	death associated protein kinase 1 [Source:MGI Symbol;Acc:MGI:1916885]
ENSMUSG00000029156	Sgcb	0.330203	54.1435	54.2246	50.2952	56.9241	59.21	55.4148	59.9557	58.3715	sarcoglycan, beta (dystrophin-associated glycoprotein) [Source:MGI Symbol;Acc:MGI:1346523]
ENSMUSG00000035504	Reep6	0.330203	9.55819	10.0737	11.8933	9.25028	6.59183	7.96986	6.88551	9.05969	receptor accessory protein 6 [Source:MGI Symbol;Acc:MGI:1917585]
ENSMUSG00000054364	Rhob	0.330203	365.839	361.866	386.479	402.984	379.971	415.677	426.971	396.529	ras homolog family member B [Source:MGI Symbol;Acc:MGI:107949]
ENSMUSG00000074252	Gm10654	0.330203	7.82245	6.85855	7.59036	9.00631	9.5703	9.66014	17.3772	9.53012	predicted gene 10654 [Source:MGI Symbol;Acc:MGI:3643366]
ENSMUSG00000075334	Rprm	0.330379	33.7295	21.556	37.7969	34.5448	15.1594	16.9109	31.6144	19.3195	reprimo, TP53 dependent G2 arrest mediator candidate [Source:MGI Symbol;Acc:MGI:1915124]
ENSMUSG00000046318	Ccbe1	0.330678	19.3665	17.1683	13.4239	20.578	24.47	21.6494	15.7121	23.1855	collagen and calcium binding EGF domains 1 [Source:MGI Symbol;Acc:MGI:2445053]
ENSMUSG00000037032	Apbb1	0.331625	189.516	194.902	238.562	231.216	217.507	238.483	199.114	319.109	amyloid beta (A4) precursor protein-binding, family B, member 1 [Source:MGI Symbol;Acc:MGI:107765]
ENSMUSG00000021282	Eif5	0.336569	151.301	128.234	141.88	166.235	163.005	163.268	160.085	164.245	eukaryotic translation initiation factor 5 [Source:MGI Symbol;Acc:MGI:95309]
ENSMUSG00000024810	Il33	0.336569	5.95825	2.6331	5.82065	6.40263	3.77624	3.5067	4.51943	4.41993	interleukin 33 [Source:MGI Symbol;Acc:MGI:1924375]
ENSMUSG00000038250	Usp38	0.336569	16.1421	17.4723	17.683	18.3487	19.3279	21.207	18.3566	20.7052	ubiquitin specific peptidase 38 [Source:MGI Symbol;Acc:MGI:1922091]
ENSMUSG00000038582	Pptc7	0.336569	26.2661	31.329	27.9357	31.946	30.792	32.2431	29.1518	30.4291	PTC7 protein phosphatase homolog [Source:MGI Symbol;Acc:MGI:2444593]
ENSMUSG00000039488	Cntn5	0.336569	5.32586	4.17937	3.24286	3.99135	2.56932	1.58481	3.33745	2.92247	contactin 5 [Source:MGI Symbol;Acc:MGI:3042287]
ENSMUSG00000052544	St6galnac3	0.336569	5.95884	4.91728	6.10497	5.75183	3.94265	4.46494	4.91939	4.78621	ST6 (alpha-N-acetyl-neuraminyl-2,3-beta-galactosyl-1,3)-N-acetylgalactosaminide alpha-2,6-sialyltransferase 3 [Source:MGI Symbol;Acc:MGI:1341828]
ENSMUSG00000031883	Car7	0.337226	18.3999	13.4653	21.3928	12.8246	15.0862	28.5696	25.7646	20.7144	carbonic anhydrase 7 [Source:MGI Symbol;Acc:MGI:103100]
ENSMUSG00000054708	Ankrd24	0.338848	13.8511	12.861	12.9891	19.4065	10.9157	10.0542	11.29	10.5097	ankyrin repeat domain 24 [Source:MGI Symbol;Acc:MGI:1890394]
ENSMUSG00000029819	Npy	0.341254	160.115	132.896	169.326	126.529	88.3771	111.843	136.1	108.006	neuropeptide Y [Source:MGI Symbol;Acc:MGI:97374]
ENSMUSG00000049076	Acap2	0.341545	41.5118	39.4233	39.1766	38.8692	42.0622	44.9944	43.7036	40.5022	ArfGAP with coiled-coil, ankyrin repeat and PH domains 2 [Source:MGI Symbol;Acc:MGI:1925868]
ENSMUSG00000086596	Susd5	0.341545	2.45261	3.08305	2.0655	2.57702	3.44114	3.45851	3.73601	3.67671	sushi domain containing 5 [Source:MGI Symbol;Acc:MGI:2685972]
ENSMUSG00000094483	Purb	0.341545	193.278	191.1	198.23	183.679	183.025	210.317	221.046	219.228	purine rich element binding protein B [Source:MGI Symbol;Acc:MGI:1338779]
ENSMUSG00000063564	Col23a1	0.341929	6.93312	7.76301	9.31959	11.5213	7.96612	4.50551	6.56346	5.74788	collagen, type XXIII, alpha 1 [Source:MGI Symbol;Acc:MGI:2653243]
ENSMUSG00000074736	Syndig1	0.34583	29.9089	30.7742	37.0336	26.4286	41.5271	41.7509	30.6048	37.2253	synapse differentiation inducing 1 [Source:MGI Symbol;Acc:MGI:3702158]
ENSMUSG00000000399	Ndufa9	0.346037	146.56	126.899	119.464	115.705	159.853	151.189	165.972	147.03	NADH dehydrogenase (ubiquinone) 1 alpha subcomplex, 9 [Source:MGI Symbol;Acc:MGI:1913358]
ENSMUSG00000025016	Tm9sf3	0.346037	84.1178	85.4687	76.0423	86.0454	90.4472	89.4389	89.4207	83.7283	transmembrane 9 superfamily member 3 [Source:MGI Symbol;Acc:MGI:1914262]
ENSMUSG00000028988	Ctnnbip1	0.346037	62.1274	58.7517	56.1255	65.1186	60.5975	63.5954	75.146	68.5428	catenin beta interacting protein 1 [Source:MGI Symbol;Acc:MGI:1915756]
ENSMUSG00000035274	Tpbg	0.346037	6.70182	5.16025	7.28199	5.57781	3.29264	3.95918	4.11727	4.75452	trophoblast glycoprotein [Source:MGI Symbol;Acc:MGI:1341264]
ENSMUSG00000051550	Zfp579	0.346037	34.4117	38.2944	32.6924	30.9803	27.8506	22.4889	23.2195	27.1586	zinc finger protein 579 [Source:MGI Symbol;Acc:MGI:1915740]
ENSMUSG00000028004	Npy2r	0.347434	36.8206	40.2401	34.6368	44.8267	46.9884	48.2583	37.6109	53.2136	neuropeptide Y receptor Y2 [Source:MGI Symbol;Acc:MGI:108418]
ENSMUSG00000043241	Upf2	0.348106	18.9548	21.8507	18.3657	20.8243	18.2665	16.728	15.6014	15.6355	UPF2 regulator of nonsense transcripts homolog (yeast) [Source:MGI Symbol;Acc:MGI:2449307]
ENSMUSG00000030224	Strap	0.34905	121.523	118.832	114.399	124.433	124.448	124.082	135.313	122.845	serine/threonine kinase receptor associated protein [Source:MGI Symbol;Acc:MGI:1329037]
ENSMUSG00000097974	Gm10605	0.34905	3.91377	3.11064	2.95239	2.76477	3.72393	1.3742	2.4412	1.55394	predicted gene 10605 [Source:MGI Symbol;Acc:MGI:3642596]
ENSMUSG00000032936	Camkv	0.34916	441.418	380.66	459.513	447.034	440.574	513.495	495.261	501.874	CaM kinase-like vesicle-associated [Source:MGI Symbol;Acc:MGI:2384296]
ENSMUSG00000102422	Gm21949	0.34916	165.367	142.477	164.945	157.365	167.787	181.209	176.787	169.98	predicted gene, 21949 [Source:MGI Symbol;Acc:MGI:5439400]
ENSMUSG00000089715	Cbx6	0.350322	429.033	319.796	400.696	334	326.04	325.377	320.13	468.56	chromobox 6 [Source:MGI Symbol;Acc:MGI:3512628]
ENSMUSG00000020496	Rnf187	0.350599	421.062	411.642	429.842	422.232	416.515	459.692	441.734	469.536	ring finger protein 187 [Source:MGI Symbol;Acc:MGI:1914224]
ENSMUSG00000020721	Helz	0.350599	13.2985	11.6055	12.9591	14.2217	10.7789	13.0455	10.6859	12.0183	helicase with zinc finger domain [Source:MGI Symbol;Acc:MGI:1925705]
ENSMUSG00000029713	Gnb2	0.350599	284.418	276.433	343.164	340.952	299.055	398.102	334.504	297.448	guanine nucleotide binding protein (G protein), beta 2 [Source:MGI Symbol;Acc:MGI:95784]
ENSMUSG00000031355	Arhgap6	0.350599	0.074358	0.214895	0.059762	0.094028	1.4202	0.030388	0.124054	0.035182	Rho GTPase activating protein 6 [Source:MGI Symbol;Acc:MGI:1196332]
ENSMUSG00000058174	Gm5148	0.350599	1.08291	1.19703	2.53755	4.55589	2.72003	0.526049	1.57134	0.718842	predicted gene 5148 [Source:MGI Symbol;Acc:MGI:3646006]
ENSMUSG00000026064	Ptp4a1	0.350905	39.8426	38.9799	30.1213	35.2589	38.1165	39.4674	45.1827	40.3052	protein tyrosine phosphatase 4a1 [Source:MGI Symbol;Acc:MGI:1277096]
ENSMUSG00000027581	Stmn3	0.350927	812.131	733.337	784.863	912.65	875.261	866.968	903.1	869.955	stathmin-like 3 [Source:MGI Symbol;Acc:MGI:1277137]
ENSMUSG00000027993	Trim2	0.350927	141.737	136.802	131.221	131.062	127.95	141.382	152.349	186.721	tripartite motif-containing 2 [Source:MGI Symbol;Acc:MGI:1933163]
ENSMUSG00000028133	Rwdd3	0.350927	14.5585	23.9468	20.7681	20.0147	14.6158	16.7154	13.871	12.6561	RWD domain containing 3 [Source:MGI Symbol;Acc:MGI:1920420]
ENSMUSG00000059602	Syn3	0.350927	14.5335	11.1837	10.8224	7.71706	5.44305	5.28409	6.49082	5.65118	synapsin III [Source:MGI Symbol;Acc:MGI:1351334]
ENSMUSG00000061751	Kalrn	0.350927	78.9492	90.3677	79.4917	72.0278	97.2161	70.9992	106.659	101.986	kalirin, RhoGEF kinase [Source:MGI Symbol;Acc:MGI:2685385]
ENSMUSG00000024661	Fth1	0.350929	2705.64	2788.59	2700.82	2656.01	2852.3	2802.75	2731.67	2880.32	ferritin heavy polypeptide 1 [Source:MGI Symbol;Acc:MGI:95588]
ENSMUSG00000069601	Ank3	0.350929	37.9001	21.6867	34.1946	52.886	19.1428	25.4844	55.9162	19.128	ankyrin 3, epithelial [Source:MGI Symbol;Acc:MGI:88026]
ENSMUSG00000070498	Tmem132b	0.350929	59.1615	57.2225	56.3557	55.3251	53.5115	62.3262	65.1101	60.3563	transmembrane protein 132B [Source:MGI Symbol;Acc:MGI:3609245]
ENSMUSG00000072875	Gpr27	0.350929	50.895	47.1812	46.8364	54.5274	50.3535	52.715	63.3094	63.8824	G protein-coupled receptor 27 [Source:MGI Symbol;Acc:MGI:1202299]
ENSMUSG00000061607	Mdc1	0.351717	7.79067	10.6867	9.31229	11.9735	6.87039	8.55002	6.54099	7.51481	mediator of DNA damage checkpoint 1 [Source:MGI Symbol;Acc:MGI:3525201]
ENSMUSG00000087381	Gm16008	0.353821	6.65163	5.21129	10.1714	9.66019	3.51381	5.12638	5.84289	4.61232	predicted gene 16008 [Source:MGI Symbol;Acc:MGI:3802048]
ENSMUSG00000073639	Rab18	0.355511	117.05	108.358	96.1685	125.092	126.363	123.269	118.801	125.409	RAB18, member RAS oncogene family [Source:MGI Symbol;Acc:MGI:102790]
ENSMUSG00000004567	Mcoln1	0.35571	38.3734	38.5254	46.1437	49.5031	57.3823	46.7863	26.1898	36.6501	mucolipin 1 [Source:MGI Symbol;Acc:MGI:1890498]
ENSMUSG00000020577	Tspan13	0.35571	267.401	218.605	259.529	222.04	245.913	296.354	300.567	306.793	tetraspanin 13 [Source:MGI Symbol;Acc:MGI:1913359]
ENSMUSG00000020937	Plcd3	0.35571	6.22644	6.61547	7.05271	9.11017	7.48573	7.61631	10.2455	8.91072	phospholipase C, delta 3 [Source:MGI Symbol;Acc:MGI:107451]
ENSMUSG00000021764	Ndufs4	0.35571	65.1995	38.9807	65.4127	92.9873	89.3736	47.669	51.1165	74.0107	NADH dehydrogenase (ubiquinone) Fe-S protein 4 [Source:MGI Symbol;Acc:MGI:1343135]
ENSMUSG00000025889	Snca	0.35571	569.884	651.408	588.116	687.699	927.226	766.887	782.591	739.308	synuclein, alpha [Source:MGI Symbol;Acc:MGI:1277151]
ENSMUSG00000027575	Arfgap1	0.35571	66.9875	63.2912	58.9717	63.908	86.2033	76.0794	87.1614	89.4336	ADP-ribosylation factor GTPase activating protein 1 [Source:MGI Symbol;Acc:MGI:2183559]
ENSMUSG00000027777	Schip1	0.35571	121.127	200.154	202.854	131.237	209.948	154.626	173.517	221.804	schwannomin interacting protein 1 [Source:MGI Symbol;Acc:MGI:1353557]
ENSMUSG00000029465	Arpc3	0.35571	153.97	145.941	287.037	148.699	155.641	154.799	151.205	169.971	actin related protein 2/3 complex, subunit 3 [Source:MGI Symbol;Acc:MGI:1928375]
ENSMUSG00000031751	Amfr	0.35571	117.905	116.466	110.744	129.672	126.029	125.47	127.216	128.035	autocrine motility factor receptor [Source:MGI Symbol;Acc:MGI:1345634]
ENSMUSG00000042388	Dlgap3	0.35571	173.727	185.401	212.554	179.797	196.811	262.351	224.646	316.973	discs, large (Drosophila) homolog-associated protein 3 [Source:MGI Symbol;Acc:MGI:3039563]
ENSMUSG00000046032	Snx12	0.35571	37.6291	37.8764	37.147	44.9858	42.7026	41.3884	41.7108	42.8527	sorting nexin 12 [Source:MGI Symbol;Acc:MGI:1919331]
ENSMUSG00000057133	Chd6	0.35571	22.3408	19.3957	21.9175	16.8678	18.244	18.2671	18.7012	19.5988	chromodomain helicase DNA binding protein 6 [Source:MGI Symbol;Acc:MGI:1918639]
ENSMUSG00000067377	Tspan6	0.355745	33.0729	32.1323	33.793	33.4964	23.764	23.6945	27.2703	28.4245	tetraspanin 6 [Source:MGI Symbol;Acc:MGI:1926264]
ENSMUSG00000021253	Tgfb3	0.355855	5.40215	7.96824	5.91987	8.1926	5.06765	4.5485	4.51331	4.68228	transforming growth factor, beta 3 [Source:MGI Symbol;Acc:MGI:98727]
ENSMUSG00000051586	Mical3	0.356136	36.3075	23.0526	40.0755	31.3123	16.9207	18.991	16.6137	31.603	microtubule associated monooxygenase, calponin and LIM domain containing 3 [Source:MGI Symbol;Acc:MGI:2442733]
ENSMUSG00000040987	Mill2	0.35736	2.33843	2.04377	2.19151	2.10664	1.27178	1.94928	1.07223	0.973782	MHC I like leukocyte 2 [Source:MGI Symbol;Acc:MGI:2179989]
ENSMUSG00000031596	Slc7a2	0.357923	11.4801	12.5555	12.4963	9.57132	9.65092	12.1765	10.3581	13.5416	solute carrier family 7 (cationic amino acid transporter, y+ system), member 2 [Source:MGI Symbol;Acc:MGI:99828]
ENSMUSG00000025139	Tollip	0.35867	126.861	118.32	125.383	127.796	132.037	132.383	133.507	133.652	toll interacting protein [Source:MGI Symbol;Acc:MGI:1891808]
ENSMUSG00000027500	Stmn2	0.359097	456.747	415.412	450.738	485.987	536.821	527.512	517.366	498.945	stathmin-like 2 [Source:MGI Symbol;Acc:MGI:98241]
ENSMUSG00000033510	Otud7a	0.359097	51.0295	39.9836	47.0179	53.9844	46.2361	57.5265	61.2443	64.9279	OTU domain containing 7A [Source:MGI Symbol;Acc:MGI:2158505]
ENSMUSG00000045822	Zswim3	0.359097	6.92999	5.73583	6.64522	5.77582	4.2243	3.30882	5.50497	4.50461	zinc finger SWIM-type containing 3 [Source:MGI Symbol;Acc:MGI:1914788]
ENSMUSG00000075227	Znhit2	0.359097	38.7502	36.9105	37.7537	39.8732	46.0707	44.1451	40.8523	43.6091	zinc finger, HIT domain containing 2 [Source:MGI Symbol;Acc:MGI:1352481]
ENSMUSG00000020003	Pex7	0.360002	8.27878	5.82015	5.84321	13.0067	8.95067	11.0347	8.83062	8.53581	peroxisomal biogenesis factor 7 [Source:MGI Symbol;Acc:MGI:1321392]
ENSMUSG00000028613	Lrp8	0.360002	18.66	55.1995	18.8234	33.425	16.2963	29.4823	16.4145	21.8406	low density lipoprotein receptor-related protein 8, apolipoprotein e receptor [Source:MGI Symbol;Acc:MGI:1340044]
ENSMUSG00000037104	Socs5	0.360002	39.1108	39.3406	40.3793	37.1264	41.4021	43.9857	40.106	43.6134	suppressor of cytokine signaling 5 [Source:MGI Symbol;Acc:MGI:2385459]
ENSMUSG00000051375	Pcdh1	0.360002	132.136	156.194	210.282	183.762	149.548	233.521	199.993	277.029	protocadherin 1 [Source:MGI Symbol;Acc:MGI:104692]
ENSMUSG00000015085	Entpd2	0.360569	21.9902	21.8864	20.7169	20.5899	24.3528	25.1742	25.6795	25.1505	ectonucleoside triphosphate diphosphohydrolase 2 [Source:MGI Symbol;Acc:MGI:1096863]
ENSMUSG00000031441	Atp11a	0.362931	26.2454	28.2328	23.8581	32.9727	21.242	19.7461	16.2909	23.3413	ATPase, class VI, type 11A [Source:MGI Symbol;Acc:MGI:1354735]
ENSMUSG00000027751	Supt20	0.364252	26.9219	25.0332	22.7019	26.0878	20.6956	21.8254	18.2896	18.7551	suppressor of Ty 20 [Source:MGI Symbol;Acc:MGI:1929651]
ENSMUSG00000028381	Ugcg	0.364252	48.5651	47.1361	46.5721	46.4414	46.3405	51.4424	53.0034	56.1372	UDP-glucose ceramide glucosyltransferase [Source:MGI Symbol;Acc:MGI:1332243]
ENSMUSG00000036264	Fstl4	0.364252	10.758	12.4212	9.81516	8.24117	7.33047	8.39184	5.46567	10.2393	follistatin-like 4 [Source:MGI Symbol;Acc:MGI:2443199]
ENSMUSG00000043683	Fem1a	0.364252	37.1103	38.2639	37.8353	39.7088	40.1662	40.7223	40.1194	41.8297	feminization 1 homolog a (C. elegans) [Source:MGI Symbol;Acc:MGI:1335089]
ENSMUSG00000048154	Kmt2d	0.364252	42.0777	46.6454	43.6925	40.3145	35.6861	37.5503	38.2897	38.8477	lysine (K)-specific methyltransferase 2D [Source:MGI Symbol;Acc:MGI:2682319]
ENSMUSG00000020219	Timm13	0.364851	117.443	91.9471	85.0468	104.177	111.337	93.3205	144.899	125.987	translocase of inner mitochondrial membrane 13 [Source:MGI Symbol;Acc:MGI:1353432]
ENSMUSG00000025577	Cbx2	0.364851	4.32392	3.03196	2.65699	4.41623	2.10398	2.3982	1.89336	2.79668	chromobox 2 [Source:MGI Symbol;Acc:MGI:88289]
ENSMUSG00000078970	Wdr92	0.36616	143.797	132.115	142.054	128.465	145.181	162.212	145.822	153.062	WD repeat domain 92 [Source:MGI Symbol;Acc:MGI:2144224]
ENSMUSG00000000579	Dynlt1c	0.366442	5.07701	6.45713	4.20991	5.51606	4.33688	3.60927	3.89069	3.36177	dynein light chain Tctex-type 1C [Source:MGI Symbol;Acc:MGI:3807476]
ENSMUSG00000034610	Zcchc11	0.366442	27.3252	33.2978	32.2968	27.7122	22.0977	18.5733	27.5076	23.2732	zinc finger, CCHC domain containing 11 [Source:MGI Symbol;Acc:MGI:2445126]
ENSMUSG00000034687	Fras1	0.366442	2.81897	2.38185	3.24616	2.47073	2.49149	1.46964	2.09391	1.7647	Fraser extracellular matrix complex subunit 1 [Source:MGI Symbol;Acc:MGI:2385368]
ENSMUSG00000098606	Mir6903	0.366442	3.53532	2.87862	3.38075	3.65722	1.85115	2.00394	2.55983	1.97992	microRNA 6903 [Source:MGI Symbol;Acc:MGI:5531179]
ENSMUSG00000038290	Smg6	0.36726	19.0533	16.9666	17.0151	18.0244	11.7263	16.0408	12.9714	15.1173	Smg-6 homolog, nonsense mediated mRNA decay factor (C. elegans) [Source:MGI Symbol;Acc:MGI:2144117]
ENSMUSG00000029206	Nsun7	0.367318	5.86416	8.44303	5.88842	10.9136	4.45628	6.34242	6.585	5.04986	NOL1/NOP2/Sun domain family, member 7 [Source:MGI Symbol;Acc:MGI:1918168]
ENSMUSG00000033863	Klf9	0.367318	155.578	144.094	177.329	134.032	202.768	176.901	171.816	204.99	Kruppel-like factor 9 [Source:MGI Symbol;Acc:MGI:1333856]
ENSMUSG00000049690	Nckap5	0.367318	6.12619	2.70609	4.97638	5.30306	3.44069	4.37549	3.03593	4.91508	NCK-associated protein 5 [Source:MGI Symbol;Acc:MGI:2686394]
ENSMUSG00000102101	Zbtb11os1	0.367318	8.56262	10.4563	6.65578	11.5214	13.7302	13.7683	13.1905	10.0851	zinc finger and BTB domain containing 11, opposite strand 1 [Source:MGI Symbol;Acc:MGI:1913641]
ENSMUSG00000115463		0.367318	180.489	194.819	203.325	219.525	236.872	234.595	222.512	224.02
ENSMUSG00000022197	Pdzd2	0.368409	11.0016	19.805	11.9192	13.8387	17.4822	9.30901	11.3921	13.7221	PDZ domain containing 2 [Source:MGI Symbol;Acc:MGI:1922394]
ENSMUSG00000028906	Epb41	0.368409	9.01788	12.0321	13.5362	13.7435	9.34088	10.8365	10.8275	10.9724	erythrocyte membrane protein band 4.1 [Source:MGI Symbol;Acc:MGI:95401]
ENSMUSG00000031970	Dbndd1	0.368409	9.21473	9.49266	11.3953	6.5499	6.54284	6.6275	6.3289	6.8957	dysbindin (dystrobrevin binding protein 1) domain containing 1 [Source:MGI Symbol;Acc:MGI:1919435]
ENSMUSG00000038630	Zkscan16	0.368409	15.3973	21.4351	17.0942	20.0666	12.6876	14.7113	16.3394	14.071	zinc finger with KRAB and SCAN domains 16 [Source:MGI Symbol;Acc:MGI:3510405]
ENSMUSG00000040712	Camta2	0.368409	257.059	243.273	260.758	201.566	265.505	294.635	243.448	291.576	calmodulin binding transcription activator 2 [Source:MGI Symbol;Acc:MGI:2135957]
ENSMUSG00000041592	Sdk2	0.368409	13.2634	12.8159	15.5692	14.0935	12.8266	15.9984	18.2613	16.6683	sidekick cell adhesion molecule 2 [Source:MGI Symbol;Acc:MGI:2443847]
ENSMUSG00000097908	4933404O12Rik	0.368409	9.7109	10.7775	10.9053	8.63863	6.55304	7.30462	5.46141	8.70151	RIKEN cDNA 4933404O12 gene [Source:MGI Symbol;Acc:MGI:1914002]
ENSMUSG00000021039	Snw1	0.369673	42.6424	41.4239	38.7623	47.2871	50.5412	42.3835	49.5267	46.8758	SNW domain containing 1 [Source:MGI Symbol;Acc:MGI:1913604]
ENSMUSG00000022108	Itm2b	0.370378	600.483	655.682	657.436	632.011	714.04	815.996	758.422	733.303	integral membrane protein 2B [Source:MGI Symbol;Acc:MGI:1309517]
ENSMUSG00000037075	Rnf139	0.370398	16.2235	15.2238	14.5749	14.8929	15.8676	18.2392	15.7742	17.0204	ring finger protein 139 [Source:MGI Symbol;Acc:MGI:1923091]
ENSMUSG00000058331	Zfp85	0.370398	5.1373	4.20662	5.34399	3.50782	2.57017	3.34687	4.02729	2.55132	zinc finger protein 85 [Source:MGI Symbol;Acc:MGI:107767]
ENSMUSG00000107499	Ccdc142	0.371704	7.90646	6.05349	5.60012	7.47897	5.8772	10.3974	8.09145	8.50298	coiled-coil domain containing 142 [Source:MGI Symbol;Acc:MGI:3045292]
ENSMUSG00000026767	Fam188a	0.372935	44.8562	55.6218	23.2986	28.6601	42.8176	32.8153	51.6063	46.079	family with sequence similarity 188, member A [Source:MGI Symbol;Acc:MGI:1914210]
ENSMUSG00000027519	Rab22a	0.372935	20.665	20.2415	19.1559	21.3196	17.7322	16.3764	16.6882	17.8273	RAB22A, member RAS oncogene family [Source:MGI Symbol;Acc:MGI:105072]
ENSMUSG00000037653	Kctd8	0.373229	6.74383	4.94996	6.92615	4.68966	2.62618	3.84264	4.07229	4.54494	potassium channel tetramerisation domain containing 8 [Source:MGI Symbol;Acc:MGI:2443804]
ENSMUSG00000051950	B3glct	0.373229	15.401	13.3009	16.5725	15.0558	11.4118	11.5218	12.7373	12.2443	beta-3-glucosyltransferase [Source:MGI Symbol;Acc:MGI:2685903]
ENSMUSG00000021567	Nkd2	0.373673	10.7853	11.3873	10.8334	14.1813	9.54502	8.92946	12.6521	8.92533	naked cuticle 2 homolog (Drosophila) [Source:MGI Symbol;Acc:MGI:1919543]
ENSMUSG00000024327	Slc39a7	0.373673	96.0947	93.8661	80.9946	99.6599	105.946	107.121	97.1118	94.9076	solute carrier family 39 (zinc transporter), member 7 [Source:MGI Symbol;Acc:MGI:95909]
ENSMUSG00000052920	Prkg1	0.373673	9.43158	9.46566	7.07144	9.7612	8.10437	9.40573	0.618634	6.26911	protein kinase, cGMP-dependent, type I [Source:MGI Symbol;Acc:MGI:108174]
ENSMUSG00000107826	Gm44242	0.373673	4.27554	4.57433	4.36952	4.19089	2.32844	2.2649	4.36015	2.73918	predicted gene, 44242 [Source:MGI Symbol;Acc:MGI:5690634]
ENSMUSG00000031137	Fgf13	0.374219	342.14	313.847	330.383	326.438	331.079	357.307	357.672	457.209	fibroblast growth factor 13 [Source:MGI Symbol;Acc:MGI:109178]
ENSMUSG00000038524	Fchsd1	0.374219	6.16768	6.59751	5.00396	5.60688	4.17476	4.27213	4.68327	4.63888	FCH and double SH3 domains 1 [Source:MGI Symbol;Acc:MGI:2441771]
ENSMUSG00000042961	Egflam	0.374219	5.42841	4.0582	2.03407	3.32865	3.9344	5.8897	4.33577	4.42097	EGF-like, fibronectin type III and laminin G domains [Source:MGI Symbol;Acc:MGI:2146149]
ENSMUSG00000006342	Susd2	0.374671	2.93986	2.45512	3.36299	2.46683	2.08665	1.15822	1.53158	1.60936	sushi domain containing 2 [Source:MGI Symbol;Acc:MGI:1918983]
ENSMUSG00000015829	Tnr	0.374671	54.808	63.2601	56.7436	38.1326	39.0262	46.7348	46.6541	33.4719	tenascin R [Source:MGI Symbol;Acc:MGI:99516]
ENSMUSG00000026511	Srp9	0.374671	79.3026	87.6837	80.9093	92.4817	109.76	85.0623	91.8774	97.3533	signal recognition particle 9 [Source:MGI Symbol;Acc:MGI:1350930]
ENSMUSG00000047643	Gm5454	0.374671	12.3403	5.57401	16.7038	7.59726	4.13819	5.80632	8.03706	7.69218	predicted gene 5454 [Source:MGI Symbol;Acc:MGI:3648286]
ENSMUSG00000052915	Msl1	0.374671	103.138	115.555	117.314	107.904	97.4948	109.988	116.692	118.147	male-specific lethal 1 homolog (Drosophila) [Source:MGI Symbol;Acc:MGI:1921276]
ENSMUSG00000100162	Gm20687	0.374671	16.3786	17.8563	15.5706	16.7386	13.4119	13.7645	14.8002	16.1063	predicted gene 20687 [Source:MGI Symbol;Acc:MGI:5313134]
ENSMUSG00000039100	2019-03-06	0.375833	157.448	151.264	150.842	165.52	155.482	167.119	165.039	169.332	membrane-associated ring finger (C3HC4) 6 [Source:MGI Symbol;Acc:MGI:2442773]
ENSMUSG00000032479	Map4	0.377349	228.988	230.835	190.881	191.061	221.323	284.029	353.098	286.866	microtubule-associated protein 4 [Source:MGI Symbol;Acc:MGI:97178]
ENSMUSG00000045114	Prrt2	0.379163	218.391	208.652	220.326	218.883	226.585	231.023	218.18	233.005	proline-rich transmembrane protein 2 [Source:MGI Symbol;Acc:MGI:1916267]
ENSMUSG00000027335	Adra1d	0.38117	71.2755	59.3055	62.4548	69.1815	70.6211	77.511	65.0231	80.1985	adrenergic receptor, alpha 1d [Source:MGI Symbol;Acc:MGI:106673]
ENSMUSG00000085167	Gm12063	0.38117	6.6505	5.25995	5.16343	2.32562	4.81298	10.2392	9.30422	8.06259	predicted gene 12063 [Source:MGI Symbol;Acc:MGI:3649572]
ENSMUSG00000042761	Mrap2	0.381324	3.68762	6.22249	4.4195	7.41891	4.48709	2.6441	2.9145	2.65471	melanocortin 2 receptor accessory protein 2 [Source:MGI Symbol;Acc:MGI:3609239]
ENSMUSG00000052557	Gan	0.381324	9.05855	7.1674	7.82781	6.74158	4.81921	6.29127	6.66617	6.05157	giant axonal neuropathy [Source:MGI Symbol;Acc:MGI:1890619]
ENSMUSG00000063873	Slc24a3	0.384789	237.428	162.251	132.827	99.7564	165.095	198.008	139.474	141.501	solute carrier family 24 (sodium/potassium/calcium exchanger), member 3 [Source:MGI Symbol;Acc:MGI:2137513]
ENSMUSG00000031066	Usp11	0.384991	82.012	76.2841	75.405	76.8345	61.6872	67.0177	58.7424	67.1416	ubiquitin specific peptidase 11 [Source:MGI Symbol;Acc:MGI:2384312]
ENSMUSG00000035131	Brinp3	0.384991	9.50887	5.33378	16.4878	4.77939	6.43752	3.62698	7.13642	3.72126	bone morphogenetic protein/retinoic acid inducible neural specific 3 [Source:MGI Symbol;Acc:MGI:2443035]
ENSMUSG00000007564	Ppp2r1a	0.385743	611.481	607.289	633.486	759.712	605.897	807.585	686.512	685.964	protein phosphatase 2, regulatory subunit A, alpha [Source:MGI Symbol;Acc:MGI:1926334]
ENSMUSG00000030747	Dgat2	0.385743	87.2515	92.0616	87.8403	85.7563	96.6102	94.3132	101.28	93.9605	diacylglycerol O-acyltransferase 2 [Source:MGI Symbol;Acc:MGI:1915050]
ENSMUSG00000039478	Micu3	0.385743	59.5282	56.5382	42.4538	45.1599	44.6438	70.8398	52.7345	45.5732	mitochondrial calcium uptake family, member 3 [Source:MGI Symbol;Acc:MGI:1925756]
ENSMUSG00000056596	Trnp1	0.385743	193.395	163.691	197.083	183.383	221.034	214.644	186.345	218.117	TMF1-regulated nuclear protein 1 [Source:MGI Symbol;Acc:MGI:1916789]
ENSMUSG00000069520	Tmem19	0.385743	30.7017	34.5478	31.7437	33.6814	38.6986	34.3732	35.0667	35.3913	transmembrane protein 19 [Source:MGI Symbol;Acc:MGI:1914476]
ENSMUSG00000019935	Slc17a8	0.386552	4.03036	3.74204	4.25603	4.84056	7.16882	5.31182	3.99464	5.58663	solute carrier family 17 (sodium-dependent inorganic phosphate cotransporter), member 8 [Source:MGI Symbol;Acc:MGI:3039629]
ENSMUSG00000021182	Ccdc88c	0.386552	34.8779	29.1203	32.8761	24.4509	29.5111	41.6622	40.5027	40.3899	coiled-coil domain containing 88C [Source:MGI Symbol;Acc:MGI:1915589]
ENSMUSG00000025006	Sorbs1	0.386552	35.2486	37.039	39.6888	32.2275	35.9027	26.1174	26.1314	20.5741	sorbin and SH3 domain containing 1 [Source:MGI Symbol;Acc:MGI:700014]
ENSMUSG00000031399	Fam3a	0.386829	20.5901	20.6515	21.2068	19.2468	18.6999	16.0529	16.2366	15.4165	family with sequence similarity 3, member A [Source:MGI Symbol;Acc:MGI:1913544]
ENSMUSG00000043165	Lor	0.386829	24.4172	19.5334	17.7578	24.1675	22.7761	26.8142	25.4058	29.2338	loricrin [Source:MGI Symbol;Acc:MGI:96816]
ENSMUSG00000050856	Atp5k	0.386829	200.493	239.397	175.433	279.851	338.666	249.95	300.294	226.041	ATP synthase, H+ transporting, mitochondrial F1F0 complex, subunit E [Source:MGI Symbol;Acc:MGI:106636]
ENSMUSG00000033063	Cntnap3	0.387117	4.36801	4.18392	5.03946	3.8823	2.47666	3.12888	4.16619	2.50639	contactin associated protein-like 3 [Source:MGI Symbol;Acc:MGI:3588199]
ENSMUSG00000002489	Tiam1	0.387523	41.1188	39.6237	44.3098	46.5042	36.1307	39.0622	32.8262	43.5842	T cell lymphoma invasion and metastasis 1 [Source:MGI Symbol;Acc:MGI:103306]
ENSMUSG00000042348	Arl15	0.387523	41.6602	35.4327	35.0698	31.0293	35.146	48.3178	49.481	45.7286	ADP-ribosylation factor-like 15 [Source:MGI Symbol;Acc:MGI:2442308]
ENSMUSG00000051527	Usp29	0.387523	11.5856	14.3418	14.1234	14.0958	12.089	5.28021	15.7924	10.5158	ubiquitin specific peptidase 29 [Source:MGI Symbol;Acc:MGI:1888998]
ENSMUSG00000051980	Casr	0.387523	3.37891	4.11963	4.04914	2.81369	2.74833	2.57068	1.61557	2.17223	calcium-sensing receptor [Source:MGI Symbol;Acc:MGI:1351351]
ENSMUSG00000066306	Numa1	0.387548	40.4183	41.2547	21.625	21.2564	17.6804	16.9381	19.1997	19.9747	nuclear mitotic apparatus protein 1 [Source:MGI Symbol;Acc:MGI:2443665]
ENSMUSG00000054517	Trim65	0.38797	5.45363	4.46359	3.15502	3.33808	2.49886	2.13838	1.79478	2.17973	tripartite motif-containing 65 [Source:MGI Symbol;Acc:MGI:2442815]
ENSMUSG00000021712	Trim23	0.38884	45.513	47.9529	44.8386	50.7895	49.2513	49.5235	55.3112	49.3375	tripartite motif-containing 23 [Source:MGI Symbol;Acc:MGI:1933161]
ENSMUSG00000032555	Topbp1	0.388915	9.68365	11.3607	9.3407	14.6491	13.4615	10.2384	15.6006	11.7353	topoisomerase (DNA) II binding protein 1 [Source:MGI Symbol;Acc:MGI:1920018]
ENSMUSG00000024008	Cpne5	0.38962	17.0253	32.4183	14.9665	12.5252	17.434	16.5961	22.9685	15.6655	copine V [Source:MGI Symbol;Acc:MGI:2385908]
ENSMUSG00000021338	Lrrc16a	0.390285	8.47157	13.2028	9.67243	4.29476	8.80032	8.35722	12.7609	8.95178	leucine rich repeat containing 16A [Source:MGI Symbol;Acc:MGI:1915982]
ENSMUSG00000021686	Ap3b1	0.390285	35.8766	37.5101	38.1287	37.3391	31.1473	33.7726	29.5532	33.0069	adaptor-related protein complex 3, beta 1 subunit [Source:MGI Symbol;Acc:MGI:1333879]
ENSMUSG00000036095	Dgkb	0.390285	42.9678	35.3107	32.5881	15.0067	36.0536	35.9122	39.9176	37.986	diacylglycerol kinase, beta [Source:MGI Symbol;Acc:MGI:2442474]
ENSMUSG00000039976	Tbc1d16	0.390285	76.9364	73.8738	54.7123	84.5474	78.5187	80.2155	74.1098	89.1978	TBC1 domain family, member 16 [Source:MGI Symbol;Acc:MGI:2652878]
ENSMUSG00000041119	Pde9a	0.390285	15.1008	13.521	14.6836	13.1435	7.69951	9.01131	10.2351	15.7009	phosphodiesterase 9A [Source:MGI Symbol;Acc:MGI:1277179]
ENSMUSG00000066621	Tecpr1	0.390285	50.9077	46.2518	50.6764	55.6888	57.7473	48.3757	58.7153	60.8799	tectonin beta-propeller repeat containing 1 [Source:MGI Symbol;Acc:MGI:1917631]
ENSMUSG00000055485	Soga1	0.39034	50.1103	50.2991	45.2768	43.6048	36.9547	42.212	41.2952	44.0999	suppressor of glucose, autophagy associated 1 [Source:MGI Symbol;Acc:MGI:2444575]
ENSMUSG00000064293	Cntn4	0.39034	7.82147	4.07215	7.40939	2.18844	9.52555	3.04313	3.50211	4.67256	contactin 4 [Source:MGI Symbol;Acc:MGI:1095737]
ENSMUSG00000022354	Ndufb9	0.390351	322.904	334.398	351.403	372.225	403.134	380.234	361.751	354.987	NADH dehydrogenase (ubiquinone) 1 beta subcomplex, 9 [Source:MGI Symbol;Acc:MGI:1913468]
ENSMUSG00000030096	Slc6a6	0.390351	70.3824	86.0393	68.6852	77.8276	70.0662	77.5514	85.6886	92.9752	solute carrier family 6 (neurotransmitter transporter, taurine), member 6 [Source:MGI Symbol;Acc:MGI:98488]
ENSMUSG00000046807	Lrrc75b	0.390351	12.1754	10.3847	13.604	11.4546	8.37008	10.1833	8.29925	9.24926	leucine rich repeat containing 75B [Source:MGI Symbol;Acc:MGI:2143657]
ENSMUSG00000000532	Acvr1b	0.390675	75.8046	72.4038	79.8636	72.7463	77.7692	83.7392	86.064	77.4043	activin A receptor, type 1B [Source:MGI Symbol;Acc:MGI:1338944]
ENSMUSG00000018293	Pfn1	0.390675	358.006	339.593	317.589	323.665	385.396	348.205	328.637	367.926	profilin 1 [Source:MGI Symbol;Acc:MGI:97549]
ENSMUSG00000025499	Hras	0.390675	78.5529	85.0359	66.5955	101.219	89.8508	99.4038	86.9314	109.574	Harvey rat sarcoma virus oncogene [Source:MGI Symbol;Acc:MGI:96224]
ENSMUSG00000027087	Itgav	0.390675	11.1831	13.028	9.72386	13.2327	15.0536	12.058	16.9067	15.8654	integrin alpha V [Source:MGI Symbol;Acc:MGI:96608]
ENSMUSG00000029055	Plch2	0.390675	43.2851	42.3043	45.6874	43.6308	52.7445	52.2285	44.8944	58.4857	phospholipase C, eta 2 [Source:MGI Symbol;Acc:MGI:2443078]
ENSMUSG00000029364	Wsb2	0.390675	299.494	281.205	286.184	293.618	274.933	305.583	307.421	289.498	WD repeat and SOCS box-containing 2 [Source:MGI Symbol;Acc:MGI:2144041]
ENSMUSG00000034226	Rhov	0.390675	7.84027	8.21893	9.10497	10.1003	5.25762	4.31461	8.03691	5.39462	ras homolog family member V [Source:MGI Symbol;Acc:MGI:2444227]
ENSMUSG00000034839	Larp6	0.390675	30.8763	30.4265	30.8303	31.4724	33.3718	34.1885	35.3252	36.9666	La ribonucleoprotein domain family, member 6 [Source:MGI Symbol;Acc:MGI:1914807]
ENSMUSG00000037206	Islr	0.390675	17.789	24.833	18.2839	30.6542	20.1338	18.4198	13.8847	20.2695	immunoglobulin superfamily containing leucine-rich repeat [Source:MGI Symbol;Acc:MGI:1349645]
ENSMUSG00000048796	Cyb561d1	0.390675	9.87395	8.87305	10.8811	10.4792	12.7109	12.3996	9.9935	12.8077	cytochrome b-561 domain containing 1 [Source:MGI Symbol;Acc:MGI:1919273]
ENSMUSG00000100679	Gm28778	0.390675	9.49342	13.4502	13.0015	12.6448	6.74245	7.70262	10.9514	8.04648	predicted gene 28778 [Source:MGI Symbol;Acc:MGI:5579484]
ENSMUSG00000041740	Rnf10	0.391116	190.32	190.615	143.027	170.712	196.074	178.432	202.632	202.196	ring finger protein 10 [Source:MGI Symbol;Acc:MGI:1859162]
ENSMUSG00000085028	Slc2a4rg-ps	0.391116	4.78291	6.24821	4.90104	5.22159	3.5961	3.35965	2.97515	4.10003	Slc2a4 regulator, pseudogene [Source:MGI Symbol;Acc:MGI:3651388]
ENSMUSG00000007836	Hnrnpa0	0.391749	164.197	184.545	167.265	228.211	202.692	202.273	232.687	203.076	heterogeneous nuclear ribonucleoprotein A0 [Source:MGI Symbol;Acc:MGI:1924384]
ENSMUSG00000028926	Cdk14	0.393471	58.6338	95.45	37.3738	38.146	56.5022	89.2237	44.7707	86.4852	cyclin-dependent kinase 14 [Source:MGI Symbol;Acc:MGI:894318]
ENSMUSG00000000826	Dnajc5	0.393522	228.54	255.382	242.716	215.312	225.605	232.417	265.075	226.938	DnaJ heat shock protein family (Hsp40) member C5 [Source:MGI Symbol;Acc:MGI:892995]
ENSMUSG00000028788	Ptp4a2	0.393522	91.4094	82.5602	74.4678	108.771	98.645	99.7396	95.0254	99.5	protein tyrosine phosphatase 4a2 [Source:MGI Symbol;Acc:MGI:1277117]
ENSMUSG00000033430	Terf2ip	0.393522	35.6294	36.1067	33.5827	38.8095	38.0457	40.3429	38.1924	39.9845	telomeric repeat binding factor 2, interacting protein [Source:MGI Symbol;Acc:MGI:1929871]
ENSMUSG00000041879	Ipo9	0.393607	68.5808	64.192	63.6686	75.8221	70.5658	74.1963	81.0979	72.5378	importin 9 [Source:MGI Symbol;Acc:MGI:1918944]
ENSMUSG00000019889	Ptprk	0.394415	13.9505	12.7081	14.7451	19.6378	11.0238	10.2554	15.1253	13.1306	protein tyrosine phosphatase, receptor type, K [Source:MGI Symbol;Acc:MGI:103310]
ENSMUSG00000020027	Socs2	0.395651	24.8234	22.9278	28.5374	36.8549	29.2747	31.073	31.0285	33.9993	suppressor of cytokine signaling 2 [Source:MGI Symbol;Acc:MGI:1201787]
ENSMUSG00000053730	Tmem39b	0.395651	16.2614	10.6005	10.0294	10.5013	8.72115	7.73283	8.73189	10.8477	transmembrane protein 39b [Source:MGI Symbol;Acc:MGI:2682939]
ENSMUSG00000023067	Cdkn1a	0.396202	24.878	25.9561	28.2953	37.4499	26.8047	17.5068	19.8373	18.1732	cyclin-dependent kinase inhibitor 1A (P21) [Source:MGI Symbol;Acc:MGI:104556]
ENSMUSG00000024165	Hn1l	0.396202	9.13093	8.75488	6.62159	7.50261	5.94484	5.56384	5.56418	6.29577	hematological and neurological expressed 1-like [Source:MGI Symbol;Acc:MGI:1196260]
ENSMUSG00000024376	Epb41l4a	0.396202	9.16746	10.5127	8.68808	9.84791	7.87804	7.55842	6.58767	7.55524	erythrocyte membrane protein band 4.1 like 4a [Source:MGI Symbol;Acc:MGI:103007]
ENSMUSG00000028152	Tspan5	0.396202	71.3456	73.3921	71.3069	64.3663	63.4562	79.2688	85.674	75.1394	tetraspanin 5 [Source:MGI Symbol;Acc:MGI:1928096]
ENSMUSG00000036822	Topors	0.396202	16.4535	17.0155	16.1616	15.9611	12.8262	14.207	12.757	13.6874	topoisomerase I binding, arginine/serine-rich [Source:MGI Symbol;Acc:MGI:2146189]
ENSMUSG00000041670	Rims1	0.396202	82.0813	74.2865	90.4422	72.6308	96.1576	95.7286	82.192	99.8767	regulating synaptic membrane exocytosis 1 [Source:MGI Symbol;Acc:MGI:2152971]
ENSMUSG00000082329	Gm14287	0.396202	50.6907	62.2904	67.61	89.3928	74.4037	79.3222	65.5118	83.4243	predicted gene 14287 [Source:MGI Symbol;Acc:MGI:3650189]
ENSMUSG00000108358	Gm44509	0.397425	55.7939	49.8401	52.1519	52.3888	55.8477	57.64	62.3291	62.5422	predicted gene 44509 [Source:MGI Symbol;Acc:MGI:5753085]
ENSMUSG00000026600	Soat1	0.398111	10.728	11.9462	9.05241	10.3004	10.6804	7.96256	7.92432	7.71524	sterol O-acyltransferase 1 [Source:MGI Symbol;Acc:MGI:104665]
ENSMUSG00000032259	Drd2	0.398111	2.66819	5.13126	2.82696	2.60231	2.35445	1.37845	1.47155	2.02857	dopamine receptor D2 [Source:MGI Symbol;Acc:MGI:94924]
ENSMUSG00000041308	Sntb2	0.398111	5.09552	7.49232	6.08714	8.16545	6.57799	5.02194	3.56225	3.35735	syntrophin, basic 2 [Source:MGI Symbol;Acc:MGI:101771]
ENSMUSG00000049482	Ctu2	0.398111	12.0599	11.0003	9.35632	10.6021	10.5463	12.5507	17.7014	11.1112	cytosolic thiouridylase subunit 2 [Source:MGI Symbol;Acc:MGI:1914215]
ENSMUSG00000059003	Grin2a	0.398111	60.4105	51.7631	50.7741	54.0202	61.5613	62.561	61.2813	59.0574	glutamate receptor, ionotropic, NMDA2A (epsilon 1) [Source:MGI Symbol;Acc:MGI:95820]
ENSMUSG00000074918	Inafm2	0.398111	28.4117	38.1928	33.746	30.9449	41.5599	37.3544	36.8108	36.2941	InaF motif containing 2 [Source:MGI Symbol;Acc:MGI:1915354]
ENSMUSG00000104217	Gm37988	0.398111	51.515	51.7023	47.2394	40.0058	39.9548	38.0492	35.1991	41.2554	predicted gene, 37988 [Source:MGI Symbol;Acc:MGI:5611216]
ENSMUSG00000107071	Gm42420	0.398111	52.2468	57.5899	44.5218	65.9108	78.7079	69.1535	65.4189	57.4631	predicted gene, 42420 [Source:MGI Symbol;Acc:MGI:5649067]
ENSMUSG00000025204	Ndufb8	0.398623	168.494	113.424	141.482	187.353	174.434	179.791	151.085	215.795	NADH dehydrogenase (ubiquinone) 1 beta subcomplex 8 [Source:MGI Symbol;Acc:MGI:1914514]
ENSMUSG00000041794	Myrip	0.399547	32.9909	22.5627	32.5547	31.7158	27.4635	38.4836	33.1082	34.8174	myosin VIIA and Rab interacting protein [Source:MGI Symbol;Acc:MGI:2384407]
ENSMUSG00000046447	Camk2n1	0.399547	247.488	216.184	261.301	231.523	241.781	262.959	279.29	265.183	calcium/calmodulin-dependent protein kinase II inhibitor 1 [Source:MGI Symbol;Acc:MGI:1913509]
ENSMUSG00000040183	Ankrd6	0.399562	18.775	20.8267	12.9323	23.3665	13.757	15.1169	13.4534	17.0785	ankyrin repeat domain 6 [Source:MGI Symbol;Acc:MGI:2154278]
ENSMUSG00000055027	Smyd1	0.399562	0.494724	0.400723	0.5285	0.367862	0.24229	0.322637	0.232696	0.188773	SET and MYND domain containing 1 [Source:MGI Symbol;Acc:MGI:104790]
ENSMUSG00000001334	Fndc5	0.400222	63.4687	62.9953	61.3413	50.6108	66.7593	77.5381	58.4888	71.6984	fibronectin type III domain containing 5 [Source:MGI Symbol;Acc:MGI:1917614]
ENSMUSG00000101939	Gm28438	0.400227	1847.01	1990.82	1865.65	2438.8	2757.14	2219.36	2810.33	2081.38	predicted gene 28438 [Source:MGI Symbol;Acc:MGI:5579144]
ENSMUSG00000086040	Wipf3	0.400359	267.873	278.806	287.474	138.462	314.748	317.545	171.712	338.214	WAS/WASL interacting protein family, member 3 [Source:MGI Symbol;Acc:MGI:3044681]
ENSMUSG00000097245	Gm5421	0.400359	2.75569	2.11513	1.95829	2.3587	1.22153	1.35497	1.42253	1.29436	predicted gene 5421 [Source:MGI Symbol;Acc:MGI:3645718]
ENSMUSG00000026309	Ilkap	0.401737	37.136	31.2112	22.181	38.5537	36.2684	31.2348	45.1048	38.4491	integrin-linked kinase-associated serine/threonine phosphatase 2C [Source:MGI Symbol;Acc:MGI:1914694]
ENSMUSG00000027602	Map1lc3a	0.401939	335.576	319.478	326.892	320.348	345.719	346.896	329.554	355.284	microtubule-associated protein 1 light chain 3 alpha [Source:MGI Symbol;Acc:MGI:1915661]
ENSMUSG00000030268	Bcat1	0.401939	19.0603	20.9335	28.8731	26.0445	19.7076	21.9234	16.2545	26.7449	branched chain aminotransferase 1, cytosolic [Source:MGI Symbol;Acc:MGI:104861]
ENSMUSG00000030796	Tead2	0.401939	4.7263	6.32815	7.35019	6.90067	5.40096	3.50219	4.31801	3.60891	TEA domain family member 2 [Source:MGI Symbol;Acc:MGI:104904]
ENSMUSG00000087095	Emx2os	0.401939	4.74527	4.85346	3.12838	4.3929	4.6524	6.50931	5.21813	5.24524	Emx2 opposite strand/antisense transcript (non-protein coding) [Source:MGI Symbol;Acc:MGI:3052329]
ENSMUSG00000097165	2210008F06Rik	0.401939	5.1228	4.29637	5.2171	3.39248	4.37282	8.27752	8.03833	9.17069	RIKEN cDNA 2210008F06 gene [Source:MGI Symbol;Acc:MGI:1917307]
ENSMUSG00000036111	Lmo1	0.404233	44.2515	32.9951	46.5011	40.6183	37.1382	54.4082	51.8551	56.4287	LIM domain only 1 [Source:MGI Symbol;Acc:MGI:102812]
ENSMUSG00000024180	Tmem8	0.405777	9.08666	8.5265	9.65874	10.104	7.69224	6.36586	5.50775	7.79188	transmembrane protein 8 (five membrane-spanning domains) [Source:MGI Symbol;Acc:MGI:1926283]
ENSMUSG00000036766	Dner	0.405777	140.727	142.614	150.18	145.985	137.264	156.483	164.798	166.412	delta/notch-like EGF repeat containing [Source:MGI Symbol;Acc:MGI:2152889]
ENSMUSG00000031822	Gse1	0.407147	29.3635	28.5212	29.733	31.9502	29.2733	9.2547	23.3197	27.7945	genetic suppressor element 1, coiled-coil protein [Source:MGI Symbol;Acc:MGI:1098275]
ENSMUSG00000004455	Ppp1cc	0.407174	139.783	145.991	139.838	159.588	131.186	164.257	162.948	128.241	protein phosphatase 1, catalytic subunit, gamma isoform [Source:MGI Symbol;Acc:MGI:104872]
ENSMUSG00000038936	Sccpdh	0.407891	67.5468	48.4828	62.6442	64.7507	68.8886	72.0945	74.7044	66.5608	saccharopine dehydrogenase (putative) [Source:MGI Symbol;Acc:MGI:1924486]
ENSMUSG00000034243	Golgb1	0.412263	26.0567	26.7414	28.4265	28.5791	25.1346	25.5655	25.5264	22.9789	golgi autoantigen, golgin subfamily b, macrogolgin 1 [Source:MGI Symbol;Acc:MGI:1099447]
ENSMUSG00000054099	Slc25a40	0.412263	5.02041	5.34854	3.90141	7.92561	5.57349	3.57447	3.07126	4.25923	solute carrier family 25, member 40 [Source:MGI Symbol;Acc:MGI:2442486]
ENSMUSG00000023830	Igf2r	0.416009	14.2016	13.9034	13.243	14.656	14.26	11.9148	10.962	12.4134	insulin-like growth factor 2 receptor [Source:MGI Symbol;Acc:MGI:96435]
ENSMUSG00000001687	Ubl3	0.416012	112.296	139.032	112.934	119.898	135.951	143.093	119.134	103.181	ubiquitin-like 3 [Source:MGI Symbol;Acc:MGI:1344373]
ENSMUSG00000029461	Fam168a	0.416012	176.727	148.377	143.935	163.234	144.797	178.651	175.124	184.712	family with sequence similarity 168, member A [Source:MGI Symbol;Acc:MGI:2442372]
ENSMUSG00000030020	Prickle2	0.416012	125.031	104.699	125.229	97.6636	114.592	130.979	120.701	123.792	prickle planar cell polarity protein 2 [Source:MGI Symbol;Acc:MGI:1925144]
ENSMUSG00000031753	Cog4	0.416012	30.5816	24.4116	34.8068	30.5127	30.6119	35.1296	31.122	40.7263	component of oligomeric golgi complex 4 [Source:MGI Symbol;Acc:MGI:2142808]
ENSMUSG00000035107	Dcbld2	0.416012	11.6917	10.3094	10.7638	10.7003	7.34099	9.6931	8.90811	9.8695	discoidin, CUB and LCCL domain containing 2 [Source:MGI Symbol;Acc:MGI:1920629]
ENSMUSG00000036707	Cab39	0.41754	80.5996	86.3195	80.0365	90.8685	82.0655	89.0653	99.2145	95.8083	calcium binding protein 39 [Source:MGI Symbol;Acc:MGI:107438]
ENSMUSG00000036959	Bcorl1	0.418125	6.43079	11.2201	13.5344	9.7247	8.75126	7.46938	9.96264	7.9411	BCL6 co-repressor-like 1 [Source:MGI Symbol;Acc:MGI:2443910]
ENSMUSG00000050471	Fam118b	0.418125	9.7877	12.3259	8.04445	15.1193	3.214	12.5681	7.08683	3.95543	family with sequence similarity 118, member B [Source:MGI Symbol;Acc:MGI:1924483]
ENSMUSG00000028837	Psmb2	0.418717	142.694	144.073	145.887	141.905	116.834	122.544	120.265	124.617	proteasome (prosome, macropain) subunit, beta type 2 [Source:MGI Symbol;Acc:MGI:1347045]
ENSMUSG00000066877	Nck2	0.418717	36.679	40.3211	36.5203	39.2606	37.5019	41.7944	36.2884	44.7205	non-catalytic region of tyrosine kinase adaptor protein 2 [Source:MGI Symbol;Acc:MGI:1306821]
ENSMUSG00000107951	Gm6210	0.418717	5.01378	3.4441	4.06467	5.16449	5.26303	6.58609	6.29208	5.88439	predicted gene 6210 [Source:MGI Symbol;Acc:MGI:3643375]
ENSMUSG00000018849	Wwc1	0.419261	69.6943	62.9529	69.1238	65.3353	68.3059	68.9031	75.0032	78.2786	WW, C2 and coiled-coil domain containing 1 [Source:MGI Symbol;Acc:MGI:2388637]
ENSMUSG00000009828	Ick	0.420637	16.6792	22.6034	21.9958	15.8588	20.8041	16.9641	11.5	12.2774	intestinal cell kinase [Source:MGI Symbol;Acc:MGI:1934157]
ENSMUSG00000059796	Eif4a1	0.420637	231.071	255.26	222.997	281.604	255.57	251.127	235.773	253.959	eukaryotic translation initiation factor 4A1 [Source:MGI Symbol;Acc:MGI:95303]
ENSMUSG00000061111	Fam195b	0.420637	103.625	103.755	101.551	100.718	110.936	108.808	116.598	106.231	family with sequence similarity 195, member B [Source:MGI Symbol;Acc:MGI:2384752]
ENSMUSG00000108616	Gm35040	0.420637	14.252	11.2044	12.8569	11.9537	13.5331	13.8254	15.2722	14.8838	predicted gene, 35040 [Source:MGI Symbol;Acc:MGI:5594199]
ENSMUSG00000039285	Azi2	0.420723	39.2404	37.9176	47.6772	40.3352	31.6134	43.561	57.5218	41.6422	5-azacytidine induced gene 2 [Source:MGI Symbol;Acc:MGI:1351332]
ENSMUSG00000067879	3110035E14Rik	0.423171	184.788	150.837	190.648	147.724	165.596	212.043	191.303	205.955	RIKEN cDNA 3110035E14 gene [Source:MGI Symbol;Acc:MGI:1924232]
ENSMUSG00000039461	Tcta	0.424548	39.4792	58.3406	43.8996	50.3396	56.3593	63.4684	53.254	53.0398	T cell leukemia translocation altered gene [Source:MGI Symbol;Acc:MGI:1918829]
ENSMUSG00000003863	Ppfia3	0.42467	98.8568	89.5728	96.0347	99.8208	87.9942	104.561	100.023	111.354	protein tyrosine phosphatase, receptor type, f polypeptide (PTPRF), interacting protein (liprin), alpha 3 [Source:MGI Symbol;Acc:MGI:1924037]
ENSMUSG00000021701	Plk2	0.425545	193.036	148.834	202.849	150.37	172.36	220.386	225.354	190.712	polo-like kinase 2 [Source:MGI Symbol;Acc:MGI:1099790]
ENSMUSG00000022797	Tfrc	0.425545	54.1262	77.4218	57.4118	65.0604	71.6181	70.9617	70.9987	75.3637	transferrin receptor [Source:MGI Symbol;Acc:MGI:98822]
ENSMUSG00000026425	Srgap2	0.425545	45.5959	48.3787	50.3953	49.5213	45.32	52.1572	54.2393	58.5738	SLIT-ROBO Rho GTPase activating protein 2 [Source:MGI Symbol;Acc:MGI:109605]
ENSMUSG00000038065	Mturn	0.425545	120.813	109.073	101.39	114.109	108.42	125.92	119.538	125.298	maturin, neural progenitor differentiation regulator homolog (Xenopus) [Source:MGI Symbol;Acc:MGI:1915485]
ENSMUSG00000050390	C77080	0.425545	9.49424	9.19725	10.0032	11.3707	8.10966	7.31751	7.43103	7.43483	expressed sequence C77080 [Source:MGI Symbol;Acc:MGI:2140651]
ENSMUSG00000026489	Coq8a	0.426321	19.9362	20.2756	19.1219	21.0488	21.9278	21.2244	19.2808	17.3494	coenzyme Q8A [Source:MGI Symbol;Acc:MGI:1914676]
ENSMUSG00000027522	Stx16	0.426321	34.9512	31.2278	26.3236	35.6266	32.1514	40.7712	26.9786	39.9476	syntaxin 16 [Source:MGI Symbol;Acc:MGI:1923396]
ENSMUSG00000029270	Fam69a	0.426321	25.1805	28.6016	26.604	31.3028	31.4365	30.0671	30.3461	30.1561	family with sequence similarity 69, member A [Source:MGI Symbol;Acc:MGI:1914516]
ENSMUSG00000030091	Nup210	0.426321	17.3956	19.9478	20.6944	19.4352	12.8594	15.4046	14.2876	15.2127	nucleoporin 210 [Source:MGI Symbol;Acc:MGI:1859555]
ENSMUSG00000036273	Lrrk2	0.426321	3.1915	3.54249	5.2844	3.69497	3.3868	2.86747	1.82373	2.07553	leucine-rich repeat kinase 2 [Source:MGI Symbol;Acc:MGI:1913975]
ENSMUSG00000039917	Rhbdd2	0.426321	34.8516	34.4572	36.5963	31.7902	27.5929	26.9737	27.0589	30.8711	rhomboid domain containing 2 [Source:MGI Symbol;Acc:MGI:1915612]
ENSMUSG00000046593	Tmem215	0.426321	3.44564	4.79229	2.97451	4.87126	5.76288	5.48582	4.08132	6.21966	transmembrane protein 215 [Source:MGI Symbol;Acc:MGI:2444167]
ENSMUSG00000046636	Gm7729	0.426321	6.25438	3.00542	4.14478	5.56844	2.45117	4.3673	2.81961	2.65821	predicted gene 7729 [Source:MGI Symbol;Acc:MGI:3647361]
ENSMUSG00000048732	Klhl11	0.426321	37.8733	33.7248	36.6403	38.1855	34.1719	35.8656	32.5528	36.1223	kelch-like 11 [Source:MGI Symbol;Acc:MGI:2388648]
ENSMUSG00000054942	Fam73a	0.426321	47.6791	39.7217	24.5373	36.4585	31.1015	34.5208	48.6722	37.1988	family with sequence similarity 73, member A [Source:MGI Symbol;Acc:MGI:1924567]
ENSMUSG00000097451	Rian	0.426321	635.269	139.221	569.51	497.799	126.98	562.803	441.218	672.383	RNA imprinted and accumulated in nucleus [Source:MGI Symbol;Acc:MGI:1922995]
ENSMUSG00000105145	AC157822.1	0.426321	243.767	372.483	232.831	482.88	527.337	419.901	565.979	414.98
ENSMUSG00000110275	RP23-179K7.3	0.426321	8.95015	6.38019	6.48486	9.55684	13.1717	13.8917	12.2535	15.1063
ENSMUSG00000055660	Mettl4	0.429695	7.13685	6.6121	7.4303	6.65316	4.04884	6.12615	4.43323	4.92335	methyltransferase like 4 [Source:MGI Symbol;Acc:MGI:1924031]
ENSMUSG00000025151	Maged1	0.430558	406.678	396.432	418.379	376.903	386.245	337.978	375.721	398.976	melanoma antigen, family D, 1 [Source:MGI Symbol;Acc:MGI:1930187]
ENSMUSG00000030551	Nr2f2	0.430558	27.3895	25.333	25.9758	43.7967	29.8186	18.4172	20.4419	22.7365	nuclear receptor subfamily 2, group F, member 2 [Source:MGI Symbol;Acc:MGI:1352452]
ENSMUSG00000049553	Polr1a	0.430558	13.7489	16.4088	11.6102	14.7565	14.277	8.77419	9.39126	11.505	polymerase (RNA) I polypeptide A [Source:MGI Symbol;Acc:MGI:1096397]
ENSMUSG00000003435	Supt5	0.430722	102.096	98.3773	110.756	100.111	100.324	103.663	107.527	106.759	suppressor of Ty 5 [Source:MGI Symbol;Acc:MGI:1202400]
ENSMUSG00000051617	Krt9	0.430722	2.62871	3.00404	2.88669	4.18449	4.72196	4.13457	4.34321	4.55447	keratin 9 [Source:MGI Symbol;Acc:MGI:96696]
ENSMUSG00000107068	Gm42742	0.430722	156.09	146.172	158.949	155.575	154.831	167.644	157.953	171.28	predicted gene 42742 [Source:MGI Symbol;Acc:MGI:5662879]
ENSMUSG00000025370	Cdh9	0.432351	29.313	32.0065	24.7105	34.7693	24.2148	28.4558	22.0479	24.7944	cadherin 9 [Source:MGI Symbol;Acc:MGI:107433]
ENSMUSG00000027358	Bmp2	0.432548	1.17179	1.5681	2.49716	1.80001	3.18306	2.15971	3.57949	2.44449	bone morphogenetic protein 2 [Source:MGI Symbol;Acc:MGI:88177]
ENSMUSG00000005732	Ranbp1	0.434174	84.5286	88.5099	96.0921	79.883	68.0548	67.9222	66.2293	80.7065	RAN binding protein 1 [Source:MGI Symbol;Acc:MGI:96269]
ENSMUSG00000025466	Fuom	0.435978	10.0748	13.9243	20.3133	15.6336	11.0082	10.0539	9.0617	9.29003	fucose mutarotase [Source:MGI Symbol;Acc:MGI:1916314]
ENSMUSG00000032418	Me1	0.437015	65.0548	60.9716	61.3288	69.1894	65.6875	67.1462	70.8755	74.2241	malic enzyme 1, NADP(+)-dependent, cytosolic [Source:MGI Symbol;Acc:MGI:97043]
ENSMUSG00000038777	Sema6c	0.437015	38.4267	23.636	28.2566	23.9248	33.2343	31.5608	40.5771	33.9836	sema domain, transmembrane domain (TM), and cytoplasmic domain, (semaphorin) 6C [Source:MGI Symbol;Acc:MGI:1338032]
ENSMUSG00000049107	Ntf3	0.437015	11.7654	13.9423	11.7779	11.2663	10.9227	5.02427	3.05917	8.32843	neurotrophin 3 [Source:MGI Symbol;Acc:MGI:97380]
ENSMUSG00000056222	Spock1	0.437015	90.2272	109.819	89.9558	92.6852	90.579	100.549	75.242	124.234	sparc/osteonectin, cwcv and kazal-like domains proteoglycan 1 [Source:MGI Symbol;Acc:MGI:105371]
ENSMUSG00000057455	Rit2	0.437015	54.084	44.3987	58.7706	41.3116	40.757	32.3334	41.841	41.0698	Ras-like without CAAX 2 [Source:MGI Symbol;Acc:MGI:108054]
ENSMUSG00000066800	Rnasel	0.437015	6.75346	7.30681	5.30447	7.54005	5.75061	5.47371	5.42715	8.76692	ribonuclease L (2', 5'-oligoisoadenylate synthetase-dependent) [Source:MGI Symbol;Acc:MGI:1098272]
ENSMUSG00000038793	Lefty1	0.437021	9.69118	14.3189	18.2342	9.59283	9.67392	14.9351	21.5837	10.3972	left right determination factor 1 [Source:MGI Symbol;Acc:MGI:107405]
ENSMUSG00000070738	Dgkd	0.437021	70.316	72.6506	68.2918	76.2057	74.8145	76.1396	78.1213	79.3045	diacylglycerol kinase, delta [Source:MGI Symbol;Acc:MGI:2138334]
ENSMUSG00000020303	Stc2	0.43781	4.0537	5.43715	4.40987	4.97749	3.72584	3.68699	2.21331	3.51322	stanniocalcin 2 [Source:MGI Symbol;Acc:MGI:1316731]
ENSMUSG00000024429	Gnl1	0.43781	97.0891	107.452	102.614	119.24	111.086	116.049	122.468	118.605	guanine nucleotide binding protein-like 1 [Source:MGI Symbol;Acc:MGI:95764]
ENSMUSG00000026469	Xpr1	0.43781	44.6802	57.2003	43.9184	45.216	46.3558	38.0366	35.828	44.1398	xenotropic and polytropic retrovirus receptor 1 [Source:MGI Symbol;Acc:MGI:97932]
ENSMUSG00000016194	Hsd11b1	0.437855	19.3083	30.5269	30.6688	33.5207	32.7059	26.1518	22.0161	27.922	hydroxysteroid 11-beta dehydrogenase 1 [Source:MGI Symbol;Acc:MGI:103562]
ENSMUSG00000017718	Afmid	0.437855	2.45257	2.85598	5.06774	2.84427	2.29966	2.14792	1.51998	2.20573	arylformamidase [Source:MGI Symbol;Acc:MGI:2448704]
ENSMUSG00000022295	Atp6v1c1	0.437855	189.244	120.396	173.335	158.652	178.291	154.088	132.572	147.716	ATPase, H+ transporting, lysosomal V1 subunit C1 [Source:MGI Symbol;Acc:MGI:1913585]
ENSMUSG00000024135	Srbd1	0.437855	8.46903	11.2816	7.54802	8.21776	6.79687	6.50457	6.35226	6.62157	S1 RNA binding domain 1 [Source:MGI Symbol;Acc:MGI:1925836]
ENSMUSG00000035898	Uba6	0.437855	6.8637	6.02917	7.14135	5.0499	3.66586	5.77944	4.22268	5.5904	ubiquitin-like modifier activating enzyme 6 [Source:MGI Symbol;Acc:MGI:1913894]
ENSMUSG00000039156	Stim2	0.437855	50.3262	51.1438	52.5854	56.1123	62.9653	57.986	51.0434	59.0187	stromal interaction molecule 2 [Source:MGI Symbol;Acc:MGI:2151156]
ENSMUSG00000074215	Gm10643	0.437855	3.77183	4.06165	3.04289	4.86669	5.77915	4.90501	7.00848	5.87611	predicted gene 10643 [Source:MGI Symbol;Acc:MGI:3642507]
ENSMUSG00000076441	Ass1	0.43815	11.0948	12.1524	11.315	8.38949	7.94214	7.91906	7.09988	6.14872	argininosuccinate synthetase 1 [Source:MGI Symbol;Acc:MGI:88090]
ENSMUSG00000038696	Mapkap1	0.43932	32.6317	28.4833	28.1243	28.5746	33.5235	30.4523	19.4224	27.489	mitogen-activated protein kinase associated protein 1 [Source:MGI Symbol;Acc:MGI:2444554]
ENSMUSG00000047187	Rab2a	0.43932	286.563	282.05	287.549	293.859	297.633	315.122	291.972	295.637	RAB2A, member RAS oncogene family [Source:MGI Symbol;Acc:MGI:1928750]
ENSMUSG00000021481	Zfp346	0.440204	30.8402	27.0174	26.2143	34.8467	31.8924	34.3917	30.9845	31.3997	zinc finger protein 346 [Source:MGI Symbol;Acc:MGI:1349417]
ENSMUSG00000041215	Yeats2	0.440204	20.0703	20.6185	19.1803	20.3496	17.1957	17.7122	17.5129	15.975	YEATS domain containing 2 [Source:MGI Symbol;Acc:MGI:2447762]
ENSMUSG00000062554	Gm12751	0.440204	20.1929	13.5727	14.2759	24.1492	9.80718	17.2518	8.88758	15.9014	predicted gene 12751 [Source:MGI Symbol;Acc:MGI:3651049]
ENSMUSG00000029330	Cds1	0.442038	57.2076	38.799	52.1978	36.1402	47.5347	60.9197	57.6555	58.0107	CDP-diacylglycerol synthase 1 [Source:MGI Symbol;Acc:MGI:1921846]
ENSMUSG00000036834	Plch1	0.442038	2.68209	3.4754	2.38405	2.03828	2.51261	2.37049	1.36926	1.19438	phospholipase C, eta 1 [Source:MGI Symbol;Acc:MGI:2683547]
ENSMUSG00000070469	Adamtsl3	0.442038	0.210185	0.390701	0.613442	0.351614	0.285002	0.090716	0.243448	0.169607	ADAMTS-like 3 [Source:MGI Symbol;Acc:MGI:3028499]
ENSMUSG00000076036	Gm22133	0.442038	777.974	765.034	834.245	714.841	598.379	687.86	745.715	747.809	predicted gene, 22133 [Source:MGI Symbol;Acc:MGI:5451910]
ENSMUSG00000078965	Gm12033	0.442038	29.9096	28.6956	33.5245	24.7251	20.1536	22.6149	21.3015	27.4463	predicted gene 12033 [Source:MGI Symbol;Acc:MGI:3650772]
ENSMUSG00000019210	Atp6v1e1	0.442455	377.278	380.97	407.306	350.003	489.843	488.053	399.106	347.369	ATPase, H+ transporting, lysosomal V1 subunit E1 [Source:MGI Symbol;Acc:MGI:894326]
ENSMUSG00000021959	Lats2	0.443749	21.0377	22.3205	17.876	21.2496	20.164	26.3644	27.002	26.8776	large tumor suppressor 2 [Source:MGI Symbol;Acc:MGI:1354386]
ENSMUSG00000028447	Dctn3	0.443749	146.651	151.648	128.781	154.654	164.578	157.536	157.431	150.421	dynactin 3 [Source:MGI Symbol;Acc:MGI:1859251]
ENSMUSG00000036918	Ttc7	0.443749	1.24639	1.81332	2.21173	2.99285	2.25569	0.623467	0.563165	0.844331	tetratricopeptide repeat domain 7 [Source:MGI Symbol;Acc:MGI:1920999]
ENSMUSG00000020088	Sar1a	0.446226	81.7092	90.7315	80.3956	96.257	100.627	102.726	98.4357	98.2776	secretion associated Ras related GTPase 1A [Source:MGI Symbol;Acc:MGI:98230]
ENSMUSG00000056215	Lrguk	0.446492	1.22843	1.31874	1.41362	1.25198	0.76978	0.880308	1.07934	0.971688	leucine-rich repeats and guanylate kinase domain containing [Source:MGI Symbol;Acc:MGI:1921604]
ENSMUSG00000008435	Rdh13	0.448369	9.52941	10.3637	13.6775	13.5824	19.4797	10.2708	13.7888	12.3132	retinol dehydrogenase 13 (all-trans and 9-cis) [Source:MGI Symbol;Acc:MGI:1918732]
ENSMUSG00000020307	Cdc34	0.448369	41.9718	42.1177	39.5622	48.0141	45.6854	42.3207	45.996	46.1487	cell division cycle 34 [Source:MGI Symbol;Acc:MGI:102657]
ENSMUSG00000022246	Rai14	0.448369	5.35955	5.50186	5.0327	4.57135	3.85148	2.69673	3.92536	2.94339	retinoic acid induced 14 [Source:MGI Symbol;Acc:MGI:1922896]
ENSMUSG00000023927	Satb1	0.448369	40.4819	36.9896	46.849	27.9026	22.2981	30.1339	32.3073	29.7458	special AT-rich sequence binding protein 1 [Source:MGI Symbol;Acc:MGI:105084]
ENSMUSG00000033216	Eefsec	0.448369	16.5177	16.4717	19.107	16.99	12.2474	15.4147	12.4056	14.1732	eukaryotic elongation factor, selenocysteine-tRNA-specific [Source:MGI Symbol;Acc:MGI:2137092]
ENSMUSG00000033491	Prss35	0.448369	14.679	14.4285	16.9272	15.9775	17.6901	18.6749	16.2012	17.3628	protease, serine 35 [Source:MGI Symbol;Acc:MGI:2444800]
ENSMUSG00000040268	Plekha1	0.448369	56.1397	50.6854	50.5398	48.2591	56.4461	75.326	52.0344	46.3698	pleckstrin homology domain containing, family A (phosphoinositide binding specific) member 1 [Source:MGI Symbol;Acc:MGI:2442213]
ENSMUSG00000040715	Rsc1a1	0.448369	21.3486	22.717	26.9949	20.9673	17.8986	17.9999	19.942	20.2503	regulatory solute carrier protein, family 1, member 1 [Source:MGI Symbol;Acc:MGI:3526447]
ENSMUSG00000044216	Kcnj4	0.448369	73.535	58.187	75.6611	70.0437	67.6803	81.6167	97.1756	88.0764	potassium inwardly-rectifying channel, subfamily J, member 4 [Source:MGI Symbol;Acc:MGI:104743]
ENSMUSG00000060429	Sntb1	0.448369	7.21161	4.21836	7.77923	5.05344	5.64163	3.81352	2.80929	2.91124	syntrophin, basic 1 [Source:MGI Symbol;Acc:MGI:101781]
ENSMUSG00000064353	mt-Td	0.448369	7.45152	12.1762	17.8261	11.7668	10.4583	9.74615	13.9108	8.61947	mitochondrially encoded tRNA aspartic acid [Source:MGI Symbol;Acc:MGI:102489]
ENSMUSG00000038280	Ostm1	0.44912	39.3585	40.3342	38.4594	40.7347	43.07	48.1579	44.0201	37.81	osteopetrosis associated transmembrane protein 1 [Source:MGI Symbol;Acc:MGI:2655574]
ENSMUSG00000000031	H19	0.450171	3.39616	5.38499	0.562077	5.64823	3.05409	0.983627	1.99087	1.45079	H19, imprinted maternally expressed transcript [Source:MGI Symbol;Acc:MGI:95891]
ENSMUSG00000007888	Crlf1	0.450171	29.5876	31.6414	26.2274	26.6099	18.147	26.5941	24.0774	23.3725	cytokine receptor-like factor 1 [Source:MGI Symbol;Acc:MGI:1340030]
ENSMUSG00000022098	Bmp1	0.450171	35.4783	27.4267	30.7395	35.093	26.4396	29.1246	36.2577	22.0791	bone morphogenetic protein 1 [Source:MGI Symbol;Acc:MGI:88176]
ENSMUSG00000024426	Atat1	0.450171	63.7605	53.934	50.2849	45.5622	48.9987	51.4559	36.4322	48.3545	alpha tubulin acetyltransferase 1 [Source:MGI Symbol;Acc:MGI:1913869]
ENSMUSG00000028078	Dclk2	0.450171	54.6641	37.2942	39.2324	42.2309	39.5624	42.913	42.9941	44.0086	doublecortin-like kinase 2 [Source:MGI Symbol;Acc:MGI:1918012]
ENSMUSG00000032564	Cpne4	0.450171	35.0484	67.3585	59.6372	84.4233	78.7747	81.0039	54.1891	96.8969	copine IV [Source:MGI Symbol;Acc:MGI:1921270]
ENSMUSG00000051243	Islr2	0.450171	181.22	264.505	176.984	173.436	149.161	160.734	167.809	263.686	immunoglobulin superfamily containing leucine-rich repeat 2 [Source:MGI Symbol;Acc:MGI:2444277]
ENSMUSG00000052062	Pard3b	0.450171	1.71974	1.81412	1.45717	2.38964	1.39653	1.18026	1.70047	1.15605	par-3 family cell polarity regulator beta [Source:MGI Symbol;Acc:MGI:1919301]
ENSMUSG00000052934	Fbxo31	0.450171	81.4824	72.7007	81.7097	75.7134	86.4491	86.3754	87.9519	99.5563	F-box protein 31 [Source:MGI Symbol;Acc:MGI:1354708]
ENSMUSG00000055430	Nap1l5	0.450171	274.725	277.92	301.564	295.027	253.532	251.829	258.162	257.736	nucleosome assembly protein 1-like 5 [Source:MGI Symbol;Acc:MGI:1923555]
ENSMUSG00000056763	Cspp1	0.450171	15.8361	12.7683	12.9092	14.5533	9.34458	9.01867	7.84217	8.62355	centrosome and spindle pole associated protein 1 [Source:MGI Symbol;Acc:MGI:2681832]
ENSMUSG00000064346	mt-Tw	0.450171	129.014	115.986	142.748	216.916	206.806	169.627	159.286	216.612	mitochondrially encoded tRNA tryptophan [Source:MGI Symbol;Acc:MGI:102471]
ENSMUSG00000084667	Gm23212	0.450171	46.3571	35.5757	27.2842	29.8157	15.5386	19.3492	25.0827	30.455	predicted gene, 23212 [Source:MGI Symbol;Acc:MGI:5452989]
ENSMUSG00000060679	Mrps9	0.450876	26.5314	20.3133	23.2598	32.2311	24.2647	29.4457	26.3927	23.702	mitochondrial ribosomal protein S9 [Source:MGI Symbol;Acc:MGI:1916777]
ENSMUSG00000066149	Cdc26	0.451253	15.3836	16.1662	44.4201	47.7813	12.0461	36.4473	37.818	31.8645	cell division cycle 26 [Source:MGI Symbol;Acc:MGI:1913690]
ENSMUSG00000089417	Gm22009	0.451253	39.7259	94.079	40.2403	110.427	115.679	97.416	114.493	91.0424	predicted gene, 22009 [Source:MGI Symbol;Acc:MGI:5451786]
ENSMUSG00000074748	Atxn7l3b	0.451472	243.571	222.025	220.648	239.338	232.188	237.447	252.434	251.573	ataxin 7-like 3B [Source:MGI Symbol;Acc:MGI:1914971]
ENSMUSG00000018339	Gpx3	0.451495	6.21266	9.79524	6.8448	7.86518	4.67183	5.65394	5.21149	4.60704	glutathione peroxidase 3 [Source:MGI Symbol;Acc:MGI:105102]
ENSMUSG00000032009	Sesn3	0.451495	30.0396	31.721	30.9767	30.8527	27.0663	26.3695	27.1754	27.8162	sestrin 3 [Source:MGI Symbol;Acc:MGI:1922997]
ENSMUSG00000049092	Gpr137c	0.451495	16.9837	14.6041	20.3298	17.0832	15.5069	17.9231	20.9028	18.3669	G protein-coupled receptor 137C [Source:MGI Symbol;Acc:MGI:1917963]
ENSMUSG00000071531	Gprin2	0.451495	1.76079	1.77185	1.27675	2.39487	1.70294	1.65286	1.86946	1.11634	G protein regulated inducer of neurite outgrowth 2 [Source:MGI Symbol;Acc:MGI:2444560]
ENSMUSG00000020328	Nudcd2	0.451765	16.9834	17.3604	15.8005	15.9071	22.4282	21.101	17.532	20.6142	NudC domain containing 2 [Source:MGI Symbol;Acc:MGI:1277103]
ENSMUSG00000020599	Rgs9	0.451765	8.04811	5.21236	4.74811	4.30545	3.35139	3.71704	4.85738	5.17427	regulator of G-protein signaling 9 [Source:MGI Symbol;Acc:MGI:1338824]
ENSMUSG00000025027	Xpnpep1	0.451765	36.1622	35.6077	33.8824	34.5919	36.1617	32.679	37.7286	32.1645	X-prolyl aminopeptidase (aminopeptidase P) 1, soluble [Source:MGI Symbol;Acc:MGI:2180003]
ENSMUSG00000029467	Atp2a2	0.451765	479.077	455.274	491.359	483.014	467.116	510.332	469.629	494.296	ATPase, Ca++ transporting, cardiac muscle, slow twitch 2 [Source:MGI Symbol;Acc:MGI:88110]
ENSMUSG00000036553	Sh3tc1	0.451765	1.17515	0.938817	0.817877	1.00865	1.26741	1.34766	1.49894	1.74581	SH3 domain and tetratricopeptide repeats 1 [Source:MGI Symbol;Acc:MGI:2678949]
ENSMUSG00000038127	Ccdc50	0.451765	20.2696	26.6973	24.7559	29.2923	28.9927	25.7021	30.2797	26.3797	coiled-coil domain containing 50 [Source:MGI Symbol;Acc:MGI:1914751]
ENSMUSG00000042225	Ammecr1	0.451765	2.13283	3.12616	2.62111	3.2878	2.23829	1.81314	2.12243	1.7008	Alport syndrome, mental retardation, midface hypoplasia and elliptocytosis chromosomal region gene 1 [Source:MGI Symbol;Acc:MGI:1860206]
ENSMUSG00000049047	Armcx3	0.451765	68.1251	58.662	68.4527	74.5448	70.8527	70.6592	77.0242	66.9567	armadillo repeat containing, X-linked 3 [Source:MGI Symbol;Acc:MGI:1918953]
ENSMUSG00000058145	Adamts17	0.451765	11.2812	13.5538	7.45147	15.377	5.48909	9.65976	5.51622	10.681	a disintegrin-like and metallopeptidase (reprolysin type) with thrombospondin type 1 motif, 17 [Source:MGI Symbol;Acc:MGI:3588195]
ENSMUSG00000098395	Gm27998	0.453479	341.354	266.066	354.998	288.894	304.645	374.753	397.154	386.291	predicted gene, 27998 [Source:MGI Symbol;Acc:MGI:5531380]
ENSMUSG00000056856	Jakmip3	0.454806	20.9928	22.673	22.3802	19.023	18.2855	19.6624	16.4492	19.3871	janus kinase and microtubule interacting protein 3 [Source:MGI Symbol;Acc:MGI:1921254]
ENSMUSG00000074733	Zfp950	0.454806	9.84294	8.46669	7.04185	6.59388	6.18002	6.7161	5.78397	5.74295	zinc finger protein 950 [Source:MGI Symbol;Acc:MGI:2652824]
ENSMUSG00000001507	Itga3	0.455871	11.5749	15.3839	11.6818	15.967	14.4142	7.70179	9.31452	8.88699	integrin alpha 3 [Source:MGI Symbol;Acc:MGI:96602]
ENSMUSG00000022637	Cblb	0.455871	14.2114	14.7604	11.543	18.0817	12.6791	13.4435	14.3719	13.2038	Casitas B-lineage lymphoma b [Source:MGI Symbol;Acc:MGI:2146430]
ENSMUSG00000048874	Phf3	0.45621	32.7594	32.8654	32.1786	28.6435	25.0047	31.3708	27.5909	30.3405	PHD finger protein 3 [Source:MGI Symbol;Acc:MGI:2446126]
ENSMUSG00000060803	Gstp1	0.456771	162.899	189.752	151.711	176.389	153.073	142.575	138.229	126.026	glutathione S-transferase, pi 1 [Source:MGI Symbol;Acc:MGI:95865]
ENSMUSG00000025531	Chm	0.457262	26.0016	25.8923	26.4107	23.6853	27.5233	28.3476	27.0875	27.8352	choroidermia (RAB escort protein 1) [Source:MGI Symbol;Acc:MGI:892979]
ENSMUSG00000025958	Creb1	0.457262	16.173	17.8256	22.7111	15.02	13.1371	20.252	16.3438	14.8829	cAMP responsive element binding protein 1 [Source:MGI Symbol;Acc:MGI:88494]
ENSMUSG00000028051	Hcn3	0.457262	15.857	12.29	14.5374	13.4569	7.80866	11.3034	9.79939	15.0612	hyperpolarization-activated, cyclic nucleotide-gated K+ 3 [Source:MGI Symbol;Acc:MGI:1298211]
ENSMUSG00000029131	Dnajb6	0.457262	118.603	71.3284	112.575	108.54	132.789	123.604	133.813	92.9193	DnaJ heat shock protein family (Hsp40) member B6 [Source:MGI Symbol;Acc:MGI:1344381]
ENSMUSG00000035863	Palm	0.457262	289.053	249.482	293.531	265.868	253.709	306.189	329.737	345.708	paralemmin [Source:MGI Symbol;Acc:MGI:1261814]
ENSMUSG00000047344	Lancl3	0.457262	2.90641	3.59982	3.20424	2.62408	1.43734	2.13064	2.56917	2.05509	LanC lantibiotic synthetase component C-like 3 (bacterial) [Source:MGI Symbol;Acc:MGI:2443335]
ENSMUSG00000048142	Nat8l	0.457262	85.3097	74.5398	86.559	66.0226	79.2187	94.3666	85.5638	90.5877	N-acetyltransferase 8-like [Source:MGI Symbol;Acc:MGI:2447776]
ENSMUSG00000067719	Gm10221	0.457262	86.637	71.8594	63.5221	107.773	113.416	100.957	95.7646	102.201	predicted gene 10221 [Source:MGI Symbol;Acc:MGI:3708709]
ENSMUSG00000098364	Gm27646	0.457262	180.905	132.629	140.877	188.884	159.913	202.629	226.34	186.836	predicted gene, 27646 [Source:MGI Symbol;Acc:MGI:5531028]
ENSMUSG00000027495	Fam210b	0.458182	29.2045	32.6172	27.1722	25.9994	35.9826	28.4884	31.6213	32.415	family with sequence similarity 210, member B [Source:MGI Symbol;Acc:MGI:1914267]
ENSMUSG00000076281	Gm24270	0.458182	2325.17	2134.53	2170.99	2498.49	2542.45	2666.58	2746.2	2134.46	predicted gene, 24270 [Source:MGI Symbol;Acc:MGI:5454047]
ENSMUSG00000020646	Mboat2	0.458187	19.8703	18.1126	15.2548	12.832	14.6261	22.1052	19.6093	14.706	membrane bound O-acyltransferase domain containing 2 [Source:MGI Symbol;Acc:MGI:1914466]
ENSMUSG00000026516	Nvl	0.461317	18.0021	19.6677	21.4191	32.5364	16.1907	18.5213	17.965	17.3447	nuclear VCP-like [Source:MGI Symbol;Acc:MGI:1914709]
ENSMUSG00000042202	Slc35e2	0.461317	22.8029	24.4367	18.9754	20.7698	20.6254	25.7645	23.9239	33.3014	solute carrier family 35, member E2 [Source:MGI Symbol;Acc:MGI:2444240]
ENSMUSG00000008333	Snrpb2	0.463112	29.0724	30.2562	25.0375	34.1078	29.8508	30.6079	34.2159	31.7701	U2 small nuclear ribonucleoprotein B [Source:MGI Symbol;Acc:MGI:104805]
ENSMUSG00000022100	Xpo7	0.463112	20.2312	11.2193	21.6111	17.4812	16.4429	10.2874	15.0956	18.0003	exportin 7 [Source:MGI Symbol;Acc:MGI:1929705]
ENSMUSG00000022701	Ccdc191	0.463112	4.53801	3.9931	1.95139	4.17008	3.26419	1.77698	2.35379	2.02873	coiled-coil domain containing 191 [Source:MGI Symbol;Acc:MGI:1922661]
ENSMUSG00000024208	Uqcc2	0.463112	150.948	149.9	145.841	179.921	183.887	167.214	177.532	148.896	ubiquinol-cytochrome c reductase complex assembly factor 2 [Source:MGI Symbol;Acc:MGI:1914517]
ENSMUSG00000038212	Mfsd14b	0.463112	19.6502	21.6774	18.8063	19.7246	23.7185	22.6996	23.8298	18.8853	major facilitator superfamily domain containing 14B [Source:MGI Symbol;Acc:MGI:1913881]
ENSMUSG00000039911	Spsb1	0.463112	17.1876	23.4597	16.6759	13.5115	16.3348	11.3611	8.89606	15.0098	splA/ryanodine receptor domain and SOCS box containing 1 [Source:MGI Symbol;Acc:MGI:1921896]
ENSMUSG00000042942	Greb1l	0.463112	3.59748	2.46072	3.37359	3.87224	2.47014	2.44092	2.23758	2.95843	growth regulation by estrogen in breast cancer-like [Source:MGI Symbol;Acc:MGI:3576497]
ENSMUSG00000089774	Slc5a3	0.463112	5.15146	6.47673	5.02942	7.25612	6.28396	3.18412	3.94173	3.5288	solute carrier family 5 (inositol transporters), member 3 [Source:MGI Symbol;Acc:MGI:1858226]
ENSMUSG00000003378	Grik5	0.464555	238.524	225.345	242.43	235.417	207.697	260.307	257.838	291.728	glutamate receptor, ionotropic, kainate 5 (gamma 2) [Source:MGI Symbol;Acc:MGI:95818]
ENSMUSG00000044071	Fam19a2	0.467006	46.0061	53.1664	46.5463	63.6354	58.3639	57.727	59.1547	59.8283	family with sequence similarity 19, member A2 [Source:MGI Symbol;Acc:MGI:2143691]
ENSMUSG00000021277	Traf3	0.468346	82.4273	79.7957	83.3693	86.4746	82.0943	86.5394	90.498	94.0113	TNF receptor-associated factor 3 [Source:MGI Symbol;Acc:MGI:108041]
ENSMUSG00000039740	Alg2	0.468346	149.18	132.373	152.023	160.783	146.555	159.187	154.734	154.676	asparagine-linked glycosylation 2 (alpha-1,3-mannosyltransferase) [Source:MGI Symbol;Acc:MGI:1914731]
ENSMUSG00000031156	Slc35a2	0.471036	24.9013	16.6728	16.7514	17.2426	28.6272	28.7382	28.4179	28.0297	solute carrier family 35 (UDP-galactose transporter), member A2 [Source:MGI Symbol;Acc:MGI:1345297]
ENSMUSG00000004892	Bcan	0.47105	260.258	295.427	293.084	257.339	293.444	288.704	290.95	297.187	brevican [Source:MGI Symbol;Acc:MGI:1096385]
ENSMUSG00000021901	Bap1	0.47105	86.7686	77.8742	78.3014	85.8536	85.7226	81.8648	86.4373	83.3993	Brca1 associated protein 1 [Source:MGI Symbol;Acc:MGI:1206586]
ENSMUSG00000051065	Mb21d2	0.47105	25.2305	25.8171	22.921	24.4347	25.1657	27.6713	28.5415	28.4697	Mab-21 domain containing 2 [Source:MGI Symbol;Acc:MGI:1917028]
ENSMUSG00000063810	Alms1	0.47105	1.18261	2.08805	1.23606	1.25532	1.20981	0.808383	0.992359	0.810423	Alstrom syndrome 1 [Source:MGI Symbol;Acc:MGI:1934606]
ENSMUSG00000001424	Snd1	0.471173	50.6005	44.3701	41.6604	53.3773	44.9168	55.2077	62.2464	59.2509	staphylococcal nuclease and tudor domain containing 1 [Source:MGI Symbol;Acc:MGI:1929266]
ENSMUSG00000003992	Ssbp2	0.471173	13.2243	2.86301	20.5121	18.341	16.176	12.3527	16.1244	18.3717	single-stranded DNA binding protein 2 [Source:MGI Symbol;Acc:MGI:1914220]
ENSMUSG00000021721	Htr1a	0.471173	15.1482	14.8549	16.4987	13.5857	9.67658	11.7808	14.9779	10.3402	5-hydroxytryptamine (serotonin) receptor 1A [Source:MGI Symbol;Acc:MGI:96273]
ENSMUSG00000023307	2019-03-05	0.471173	79.0195	69.0591	81.4052	85.2436	73.92	89.2514	103.02	81.6227	membrane-associated ring finger (C3HC4) 5 [Source:MGI Symbol;Acc:MGI:1915207]
ENSMUSG00000035835	Plppr3	0.471173	48.3585	63.9289	57.8132	64.0485	40.4274	46.736	51.578	53.8264	phospholipid phosphatase related 3 [Source:MGI Symbol;Acc:MGI:2388640]
ENSMUSG00000040289	Hey1	0.471173	46.7353	48.5987	45.4502	42.1481	46.6012	50.6524	47.6082	49.4981	hairy/enhancer-of-split related with YRPW motif 1 [Source:MGI Symbol;Acc:MGI:1341800]
ENSMUSG00000058740	Kcnt1	0.471173	34.7022	31.5236	33.3846	36.3336	34.0834	32.822	46.4221	37.7208	potassium channel, subfamily T, member 1 [Source:MGI Symbol;Acc:MGI:1924627]
ENSMUSG00000062563	Cys1	0.471173	6.705	4.37583	5.88446	6.27162	5.07713	9.09695	5.48017	13.303	cystin 1 [Source:MGI Symbol;Acc:MGI:2177632]
ENSMUSG00000029086	Prom1	0.47119	10.3675	12.6376	8.56921	10.6875	9.57462	7.23807	13.0178	9.78076	prominin 1 [Source:MGI Symbol;Acc:MGI:1100886]
ENSMUSG00000031533	Mrps31	0.47119	15.4709	21.8932	18.6035	18.2134	21.6741	20.5926	21.9931	20.4528	mitochondrial ribosomal protein S31 [Source:MGI Symbol;Acc:MGI:1913153]
ENSMUSG00000014846	Tppp3	0.473829	25.9073	39.8477	28.661	35.8236	31.844	22.5901	17.9301	19.6169	tubulin polymerization-promoting protein family member 3 [Source:MGI Symbol;Acc:MGI:1915221]
ENSMUSG00000022211	Lrrc16b	0.473829	44.6305	41.8951	49.3836	49.0909	36.2444	42.2518	42.9881	41.3677	leucine rich repeat containing 16B [Source:MGI Symbol;Acc:MGI:2448573]
ENSMUSG00000024304	Cdh2	0.473829	67.2449	85.4314	84.4301	62.2213	69.0327	75.8262	70.5241	58.8186	cadherin 2 [Source:MGI Symbol;Acc:MGI:88355]
ENSMUSG00000027367	Stard7	0.473829	113.244	95.8716	93.8193	119.598	118.352	112.96	120.292	114.773	START domain containing 7 [Source:MGI Symbol;Acc:MGI:2139090]
ENSMUSG00000032324	Tspan3	0.473829	303.156	407.098	269.017	419.426	464.048	431.251	271.991	295.373	tetraspanin 3 [Source:MGI Symbol;Acc:MGI:1928098]
ENSMUSG00000071847	Apcdd1	0.473829	69.5217	91.4791	72.7663	65.6363	67.4303	89.5102	71.8783	91.7587	adenomatosis polyposis coli down-regulated 1 [Source:MGI Symbol;Acc:MGI:3513977]
ENSMUSG00000079157	Fam155a	0.473829	3.09966	3.32109	3.42723	2.81554	2.74161	2.85494	3.29151	2.87294	family with sequence similarity 155, member A [Source:MGI Symbol;Acc:MGI:2142765]
ENSMUSG00000097823	Gm16701	0.473829	9.15557	11.3986	8.7458	10.1613	11.9308	11.6993	13.4016	12.2696	predicted gene, 16701 [Source:MGI Symbol;Acc:MGI:4439625]
ENSMUSG00000097961	Gm27000	0.473829	188.373	202.571	156.007	255.136	198.52	274.381	241.41	219.482	predicted gene, 27000 [Source:MGI Symbol;Acc:MGI:5504115]
ENSMUSG00000042757	Tmem108	0.473971	28.4849	37.5114	22.1284	21.5539	27.4101	22.2377	16.9643	23.6125	transmembrane protein 108 [Source:MGI Symbol;Acc:MGI:1932411]
ENSMUSG00000036499	Eea1	0.474704	15.3513	14.1256	14.712	15.2196	14.8223	14.0317	15.5816	12.5364	early endosome antigen 1 [Source:MGI Symbol;Acc:MGI:2442192]
ENSMUSG00000032902	Slc16a1	0.474909	66.3874	64.6836	52.8447	57.22	64.1696	63.475	63.8448	73.7463	solute carrier family 16 (monocarboxylic acid transporters), member 1 [Source:MGI Symbol;Acc:MGI:106013]
ENSMUSG00000031503	Col4a2	0.475011	66.2064	72.686	60.7722	72.5696	69.9146	72.9409	74.5162	80.95	collagen, type IV, alpha 2 [Source:MGI Symbol;Acc:MGI:88455]
ENSMUSG00000022414	Tab1	0.475161	20.8476	22.189	20.8594	22.7955	25.6661	24.726	23.7104	22.9347	TGF-beta activated kinase 1/MAP3K7 binding protein 1 [Source:MGI Symbol;Acc:MGI:1913763]
ENSMUSG00000054733	Msra	0.475161	68.575	65.6908	66.0047	67.1917	71.9373	86.0825	78.7896	76.2154	methionine sulfoxide reductase A [Source:MGI Symbol;Acc:MGI:106916]
ENSMUSG00000037509	Arhgef4	0.475572	139.04	143.645	128.777	134.316	187.439	168.365	133.413	175.956	Rho guanine nucleotide exchange factor (GEF) 4 [Source:MGI Symbol;Acc:MGI:2442507]
ENSMUSG00000031374	Zfp92	0.477243	1.18502	1.99962	0.997254	1.67413	0.682377	1.13767	0.839086	0.967707	zinc finger protein 92 [Source:MGI Symbol;Acc:MGI:108094]
ENSMUSG00000006304	Arpc2	0.478141	356.222	359.603	362.128	322.235	334.977	374.227	372.296	399.028	actin related protein 2/3 complex, subunit 2 [Source:MGI Symbol;Acc:MGI:1923959]
ENSMUSG00000009863	Sdhb	0.478141	188.191	183.939	190.301	200.749	200.065	200.177	207.576	194.798	succinate dehydrogenase complex, subunit B, iron sulfur (Ip) [Source:MGI Symbol;Acc:MGI:1914930]
ENSMUSG00000018770	Atp5g3	0.478141	430.933	450.426	390.416	584.861	670.834	554.94	555.36	459.963	ATP synthase, H+ transporting, mitochondrial F0 complex, subunit C3 (subunit 9) [Source:MGI Symbol;Acc:MGI:2442035]
ENSMUSG00000025508	Rplp2	0.478141	116.596	125.477	102.859	146.237	154.812	135.269	140.516	131.515	ribosomal protein, large P2 [Source:MGI Symbol;Acc:MGI:1914436]
ENSMUSG00000033545	Znrf1	0.478141	85.685	82.2865	59.5665	100.154	49.3525	99.492	85.8388	40.5339	zinc and ring finger 1 [Source:MGI Symbol;Acc:MGI:2177308]
ENSMUSG00000034892	Rps29	0.478141	438.912	529.312	366.064	663.661	670.738	562.276	623.842	550.949	ribosomal protein S29 [Source:MGI Symbol;Acc:MGI:107681]
ENSMUSG00000038608	Dock10	0.478141	13.3664	19.2313	13.4555	8.88313	11.1433	7.15459	4.6905	8.95849	dedicator of cytokinesis 10 [Source:MGI Symbol;Acc:MGI:2146320]
ENSMUSG00000060143	Gm10076	0.478141	121.457	134.76	109.467	139.837	113.985	72.0326	101.106	83.7896	predicted gene 10076 [Source:MGI Symbol;Acc:MGI:3704451]
ENSMUSG00000063887	Nlgn1	0.478141	37.3235	43.5583	32.4577	44.2693	39.2967	45.3961	50.5296	44.4506	neuroligin 1 [Source:MGI Symbol;Acc:MGI:2179435]
ENSMUSG00000064371	mt-Tt	0.478141	373.024	304.943	383.282	193.125	374.854	251.237	419.083	368.216	mitochondrially encoded tRNA threonine [Source:MGI Symbol;Acc:MGI:102473]
ENSMUSG00000070287	Slc35g2	0.478141	8.31131	10.3323	12.1641	7.70352	11.3385	11.9573	13.5949	13.5217	solute carrier family 35, member G2 [Source:MGI Symbol;Acc:MGI:2685365]
ENSMUSG00000086477	Gm15506	0.478141	2.09258	3.812	1.24848	2.03294	0.788098	1.03911	1.53264	1.12201	predicted gene 15506 [Source:MGI Symbol;Acc:MGI:3782954]
ENSMUSG00000047879	Usp14	0.478709	100.914	104.422	105.685	102.082	104.277	122.725	114.028	111.014	ubiquitin specific peptidase 14 [Source:MGI Symbol;Acc:MGI:1928898]
ENSMUSG00000029028	Lrrc47	0.478742	45.2384	42.5079	42.5622	50.8372	50.7763	49.56	48.8153	48.8755	leucine rich repeat containing 47 [Source:MGI Symbol;Acc:MGI:1920196]
ENSMUSG00000006435	Neurl1a	0.478904	110.116	108.081	116.483	107.06	106.116	117.698	110.866	129.446	neuralized E3 ubiquitin protein ligase 1A [Source:MGI Symbol;Acc:MGI:1334263]
ENSMUSG00000036430	Tbcc	0.478904	35.1479	38.1428	30.235	40.5421	39.978	43.5966	48.8031	38.9254	tubulin-specific chaperone C [Source:MGI Symbol;Acc:MGI:1919976]
ENSMUSG00000037916	Ndufv1	0.478904	145.209	144.786	123.863	160.194	155.862	143.361	165.179	159.697	NADH dehydrogenase (ubiquinone) flavoprotein 1 [Source:MGI Symbol;Acc:MGI:107851]
ENSMUSG00000106657	AC137678.1	0.478904	73.7317	78.8448	60.2746	63.2712	75.5462	70.8115	75.3795	87.9141
ENSMUSG00000001054	Rmnd5b	0.479537	52.1193	43.5123	49.9704	44.3811	48.8036	56.3317	53.0245	56.9498	required for meiotic nuclear division 5 homolog B [Source:MGI Symbol;Acc:MGI:1913339]
ENSMUSG00000035949	Fbxw2	0.479537	53.275	52.8234	46.5432	48.2541	56.3868	59.8472	66.4646	53.6486	F-box and WD-40 domain protein 2 [Source:MGI Symbol;Acc:MGI:1353435]
ENSMUSG00000061702	Tmem91	0.481256	16.047	15.378	16.6441	12.6918	4.69991	4.93777	12.053	14.2041	transmembrane protein 91 [Source:MGI Symbol;Acc:MGI:2443589]
ENSMUSG00000048078	Tenm4	0.482191	4.45976	19.7407	6.83166	4.48536	3.69	3.7842	3.65826	4.09998	teneurin transmembrane protein 4 [Source:MGI Symbol;Acc:MGI:2447063]
ENSMUSG00000062014	Gmfb	0.482191	115.504	116.577	90.7333	118.313	118.11	113.174	100.835	120.961	glia maturation factor, beta [Source:MGI Symbol;Acc:MGI:1927133]
ENSMUSG00000025982	Sf3b1	0.482452	69.1333	66.7036	66.6444	77.6024	76.4953	88.6406	103.127	101.657	splicing factor 3b, subunit 1 [Source:MGI Symbol;Acc:MGI:1932339]
ENSMUSG00000039713	Plekhg5	0.483045	89.9068	92.9182	94.7128	82.7808	89.2347	97.7298	98.1972	103.698	pleckstrin homology domain containing, family G (with RhoGef domain) member 5 [Source:MGI Symbol;Acc:MGI:2652860]
ENSMUSG00000061731	Ext1	0.483045	15.1991	13.4883	16.8546	10.8562	13.8601	15.6769	17.6506	16.6636	exostoses (multiple) 1 [Source:MGI Symbol;Acc:MGI:894663]
ENSMUSG00000057229	Atp5sl	0.483142	22.8542	29.8832	24.0059	28.1037	18.0665	22.7255	17.8854	27.4581	ATP5S-like [Source:MGI Symbol;Acc:MGI:1913599]
ENSMUSG00000060572	Mfap2	0.483142	14.6615	17.8341	16.0359	18.125	13.9442	15.1925	14.9555	12.9137	microfibrillar-associated protein 2 [Source:MGI Symbol;Acc:MGI:99559]
ENSMUSG00000022010	Tsc22d1	0.483167	354.876	255.354	385.335	246.192	305.973	386.798	358.687	398.96	TSC22 domain family, member 1 [Source:MGI Symbol;Acc:MGI:109127]
ENSMUSG00000029765	Plxna4	0.483218	62.8722	60.1563	58.5982	55.1425	47.3551	53.8202	48.6224	54.1942	plexin A4 [Source:MGI Symbol;Acc:MGI:2179061]
ENSMUSG00000020715	Ern1	0.484468	5.57018	7.83522	5.01335	6.6684	4.04798	4.3211	5.20235	5.32342	endoplasmic reticulum (ER) to nucleus signalling 1 [Source:MGI Symbol;Acc:MGI:1930134]
ENSMUSG00000031556	Tm2d2	0.48519	75.2826	59.3792	68.6411	74.9184	83.2275	73.0486	71.6409	72.4399	TM2 domain containing 2 [Source:MGI Symbol;Acc:MGI:1916992]
ENSMUSG00000079037	Prnp	0.485335	591.825	582.93	573.653	586.177	564.627	613.114	623.1	650.575	prion protein [Source:MGI Symbol;Acc:MGI:97769]
ENSMUSG00000096054	Syne1	0.485335	59.8331	34.2278	74.2965	48.9262	65.6217	67.6311	59.9121	35.3855	spectrin repeat containing, nuclear envelope 1 [Source:MGI Symbol;Acc:MGI:1927152]
ENSMUSG00000052726	Kcnt2	0.486729	13.6666	10.7949	11.1716	9.83387	4.53578	8.64518	4.44565	8.28205	potassium channel, subfamily T, member 2 [Source:MGI Symbol;Acc:MGI:3036273]
ENSMUSG00000024319	Vps52	0.487005	61.0541	68.6924	62.5783	59.8369	61.488	64.5753	74.6427	65.8629	VPS52 GARP complex subunit [Source:MGI Symbol;Acc:MGI:1330304]
ENSMUSG00000026966	Ssna1	0.487005	59.1095	57.5157	52.5307	65.588	75.9143	71.6623	63.5885	64.997	SS nuclear autoantigen 1 [Source:MGI Symbol;Acc:MGI:1915725]
ENSMUSG00000039960	Rhou	0.487005	34.1988	31.4106	31.5505	32.6903	31.69	37.5739	37.0549	34.755	ras homolog family member U [Source:MGI Symbol;Acc:MGI:1916831]
ENSMUSG00000037750	Fam222b	0.48705	26.5593	30.4975	24.8527	20.9724	19.5833	22.3792	21.2775	20.1505	family with sequence similarity 222, member B [Source:MGI Symbol;Acc:MGI:2384939]
ENSMUSG00000001942	Siae	0.487085	8.81204	7.82805	7.3431	7.94979	7.11779	4.88386	4.09475	5.42295	sialic acid acetylesterase [Source:MGI Symbol;Acc:MGI:104803]
ENSMUSG00000020527	Myo19	0.487378	4.625	5.1399	4.10455	3.88414	4.75028	4.19505	3.65877	3.97424	myosin XIX [Source:MGI Symbol;Acc:MGI:1913446]
ENSMUSG00000024593	Megf10	0.487477	5.1275	6.13678	0.957214	5.31345	6.35661	1.14501	7.37775	6.67515	multiple EGF-like-domains 10 [Source:MGI Symbol;Acc:MGI:2685177]
ENSMUSG00000091133	Gm17108	0.487477	3.68954	1.95034	1.31886	3.08737	4.26534	3.50452	3.35157	3.09551	predicted gene 17108 [Source:MGI Symbol;Acc:MGI:4937935]
ENSMUSG00000037369	Kdm6a	0.488753	10.5597	12.2619	9.2761	14.3997	8.50867	7.11015	8.41427	17.0684	lysine (K)-specific demethylase 6A [Source:MGI Symbol;Acc:MGI:1095419]
ENSMUSG00000006050	Sra1	0.491512	31.9547	31.99	30.2221	34.762	35.8008	37.4942	39.9579	34.9026	steroid receptor RNA activator 1 [Source:MGI Symbol;Acc:MGI:1344414]
ENSMUSG00000037458	Azin1	0.491512	118.287	121.037	98.1268	113.21	109.822	117.71	124.554	124.755	antizyme inhibitor 1 [Source:MGI Symbol;Acc:MGI:1859169]
ENSMUSG00000024074	Crim1	0.49256	52.1196	43.2373	52.3135	52.6425	47.1096	54.5008	63.6475	58.7375	cysteine rich transmembrane BMP regulator 1 (chordin like) [Source:MGI Symbol;Acc:MGI:1354756]
ENSMUSG00000036208	Nepro	0.49256	1.32593	3.44168	1.60726	3.60774	2.17043	4.04041	2.05401	4.62623	nucleolus and neural progenitor protein [Source:MGI Symbol;Acc:MGI:2384836]
ENSMUSG00000025979	Mob4	0.493982	41.2509	42.4339	54.601	57.7511	56.2892	47.2804	54.837	58.8507	MOB family member 4, phocein [Source:MGI Symbol;Acc:MGI:104899]
ENSMUSG00000028557	Rnf11	0.493982	110.8	118.077	112.794	112.325	112.268	129.054	121.146	115.965	ring finger protein 11 [Source:MGI Symbol;Acc:MGI:1352759]
ENSMUSG00000039914	Coq10a	0.493982	43.2367	29.6059	43.9435	43.6937	54.7793	50.5548	47.8271	43.9778	coenzyme Q10A [Source:MGI Symbol;Acc:MGI:2684847]
ENSMUSG00000063439	B9d2	0.493982	30.8176	26.4777	24.6718	29.022	30.8087	28.4108	34.3711	32.2539	B9 protein domain 2 [Source:MGI Symbol;Acc:MGI:2387643]
ENSMUSG00000022391	Rangap1	0.494916	145.177	147.865	147.851	148.369	143.725	153.955	155.289	154.605	RAN GTPase activating protein 1 [Source:MGI Symbol;Acc:MGI:103071]
ENSMUSG00000006932	Ctnnb1	0.495127	375.564	402.493	491.862	453.992	367.056	424.475	474.004	433.79	catenin (cadherin associated protein), beta 1 [Source:MGI Symbol;Acc:MGI:88276]
ENSMUSG00000028677	Rnf220	0.497488	75.0379	24.0437	21.9791	25.9882	79.8316	69.5379	28.3083	23.6334	ring finger protein 220 [Source:MGI Symbol;Acc:MGI:1913993]
ENSMUSG00000020029	Nudt4	0.497612	83.8689	94.4798	87.0287	90.0365	100.185	90.0196	104.098	88.6766	nudix (nucleoside diphosphate linked moiety X)-type motif 4 [Source:MGI Symbol;Acc:MGI:1918457]
ENSMUSG00000025019	Lcor	0.497612	2.46261	8.18307	1.83359	2.3748	0.93171	1.49708	1.59092	1.3756	ligand dependent nuclear receptor corepressor [Source:MGI Symbol;Acc:MGI:2443930]
ENSMUSG00000025468	Caly	0.497612	232.318	222.928	293.213	229.812	205.672	227.014	187.847	222.486	calcyon neuron-specific vesicular protein [Source:MGI Symbol;Acc:MGI:1915816]
ENSMUSG00000038803	Ost4	0.497612	79.4206	83.6097	87.7052	80.108	62.5217	73.9863	72.193	68.1603	oligosaccharyltransferase complex subunit 4 (non-catalytic) [Source:MGI Symbol;Acc:MGI:1914945]
ENSMUSG00000090625	Gm20721	0.497945	2.52237	6.5524	4.3204	11.0648	9.92814	8.31608	13.5315	6.34611	predicted gene, 20721 [Source:MGI Symbol;Acc:MGI:5313030]
ENSMUSG00000039611	Tmem246	0.49821	60.1033	55.9505	58.0174	61.4593	61.8973	65.7528	60.8406	65.0548	transmembrane protein 246 [Source:MGI Symbol;Acc:MGI:1914313]
ENSMUSG00000041468	Gpr12	0.49821	27.5382	23.5375	21.3134	26.4417	26.5204	28.1022	26.8285	28.4133	G-protein coupled receptor 12 [Source:MGI Symbol;Acc:MGI:101909]
ENSMUSG00000102386	2900022M07Rik	0.49821	11.7031	10.7114	9.22919	9.67186	11.1252	16.6844	15.2489	13.0415	RIKEN cDNA 2900022M07 gene [Source:MGI Symbol;Acc:MGI:1920201]
ENSMUSG00000029599	Ddx54	0.498836	35.7235	36.2142	37.392	38.2636	38.4645	41.1249	41.7532	38.9438	DEAD (Asp-Glu-Ala-Asp) box polypeptide 54 [Source:MGI Symbol;Acc:MGI:1919240]
ENSMUSG00000100153	Gm5601	0.498944	32.3152	32.8997	34.6795	40.232	38.3225	41.5658	40.1518	38.361	predicted pseudogene 5601 [Source:MGI Symbol;Acc:MGI:3647492]
ENSMUSG00000020485	Supt4a	0.499268	65.4351	65.3788	58.7065	92.8779	100.396	87.1645	87.3548	67.5403	suppressor of Ty 4A [Source:MGI Symbol;Acc:MGI:107416]
ENSMUSG00000049493	Pls1	0.499268	2.35124	4.67966	1.40715	2.92588	2.28303	2.05037	1.28221	1.13938	plastin 1 (I-isoform) [Source:MGI Symbol;Acc:MGI:104809]
ENSMUSG00000083679	Gm12892	0.499268	3.19355	3.66423	3.10449	3.36874	5.00117	3.62279	4.68484	5.40635	predicted gene 12892 [Source:MGI Symbol;Acc:MGI:3649649]
ENSMUSG00000031133	Arhgef6	0.499733	18.9509	11.7082	8.78115	8.75606	11.8462	11.4401	9.16958	18.742	Rac/Cdc42 guanine nucleotide exchange factor (GEF) 6 [Source:MGI Symbol;Acc:MGI:1920591]
ENSMUSG00000034488	Edil3	0.499733	34.5654	40.7989	32.6954	41.2301	32.8333	33.1408	31.5994	32.959	EGF-like repeats and discoidin I-like domains 3 [Source:MGI Symbol;Acc:MGI:1329025]
ENSMUSG00000006456	Rbm14	0.501441	21.8822	22.5046	22.6943	21.6929	16.131	19.7057	21.6211	19.4318	RNA binding motif protein 14 [Source:MGI Symbol;Acc:MGI:1929092]
ENSMUSG00000029817	Tra2a	0.501441	42.0439	37.2694	42.9521	41.349	22.9577	42.481	24.2711	34.2634	transformer 2 alpha homolog (Drosophila) [Source:MGI Symbol;Acc:MGI:1933972]
ENSMUSG00000040105	Plpp6	0.501441	53.1408	42.4187	58.5817	42.1263	53.1948	57.3495	57.5369	59.3978	phospholipid phosphatase 6 [Source:MGI Symbol;Acc:MGI:1921661]
ENSMUSG00000019763	Rmnd1	0.502188	14.5226	13.2272	14.7694	12.0754	10.2714	12.8497	9.46391	12.5519	required for meiotic nuclear division 1 homolog [Source:MGI Symbol;Acc:MGI:1913334]
ENSMUSG00000017009	Sdc4	0.503469	60.7781	70.9006	62.0919	77.4711	83.1038	73.0362	77.3974	66.4626	syndecan 4 [Source:MGI Symbol;Acc:MGI:1349164]
ENSMUSG00000021772	Nkiras1	0.503469	31.4569	29.0648	31.1728	29.1444	65.8887	30.3606	39.3574	31.2779	NFKB inhibitor interacting Ras-like protein 1 [Source:MGI Symbol;Acc:MGI:1916971]
ENSMUSG00000049122	Frmd3	0.503469	3.712	5.62361	4.28261	6.7858	3.82829	3.19537	3.13359	4.73131	FERM domain containing 3 [Source:MGI Symbol;Acc:MGI:2442466]
ENSMUSG00000071234	Syndig1l	0.503469	6.04429	7.17897	5.39192	4.51119	4.02149	3.94068	3.84647	4.75723	synapse differentiation inducing 1 like [Source:MGI Symbol;Acc:MGI:2685107]
ENSMUSG00000027438	Napb	0.504455	239.831	206.767	253.086	222.785	231.121	260.138	248.56	270.161	N-ethylmaleimide sensitive fusion protein attachment protein beta [Source:MGI Symbol;Acc:MGI:104562]
ENSMUSG00000030602	Pak4	0.504455	11.2391	11.7298	11.2625	10.4726	7.94882	6.81132	9.2487	11.5339	p21 protein (Cdc42/Rac)-activated kinase 4 [Source:MGI Symbol;Acc:MGI:1917834]
ENSMUSG00000047045	Tmem164	0.504455	10.2266	11.1417	11.4474	9.35706	10.0033	9.07766	8.53412	8.7155	transmembrane protein 164 [Source:MGI Symbol;Acc:MGI:2148020]
ENSMUSG00000038525	Armc10	0.504521	20.438	27.3363	26.1707	19.2779	21.6557	19.3661	19.8024	18.2837	armadillo repeat containing 10 [Source:MGI Symbol;Acc:MGI:1914461]
ENSMUSG00000021047	Nova1	0.504767	12.4415	15.7269	12.8651	11.6183	13.0786	14.0411	15.8907	16.7624	neuro-oncological ventral antigen 1 [Source:MGI Symbol;Acc:MGI:104297]
ENSMUSG00000032570	Atp2c1	0.504767	103.727	93.2479	51.7593	97.6861	99.7578	159.715	75.6854	101.279	ATPase, Ca++-sequestering [Source:MGI Symbol;Acc:MGI:1889008]
ENSMUSG00000021930	Spryd7	0.504794	31.3466	24.3413	33.4807	25.5358	31.5296	28.9515	36.3259	29.7399	SPRY domain containing 7 [Source:MGI Symbol;Acc:MGI:1913924]
ENSMUSG00000035849	Krt222	0.504794	31.1913	26.4892	33.746	30.9306	34.7205	34.1182	33.5136	35.8517	keratin 222 [Source:MGI Symbol;Acc:MGI:2442728]
ENSMUSG00000072572	Slc39a2	0.504794	6.25051	6.72154	6.2785	7.02445	2.82936	5.52018	4.85565	3.28549	solute carrier family 39 (zinc transporter), member 2 [Source:MGI Symbol;Acc:MGI:2684326]
ENSMUSG00000113309		0.504794	16.2902	11.5022	13.1548	16.2621	20.4925	15.8449	18.4949	18.9541
ENSMUSG00000002733	Plekha3	0.504797	25.7684	29.6026	27.9645	33.3115	24.6803	23.334	23.7568	24.5529	pleckstrin homology domain-containing, family A (phosphoinositide binding specific) member 3 [Source:MGI Symbol;Acc:MGI:1932515]
ENSMUSG00000028945	Rheb	0.504797	120.578	110.055	101.213	113.812	124.749	118.688	116.813	110.644	Ras homolog enriched in brain [Source:MGI Symbol;Acc:MGI:97912]
ENSMUSG00000044676	Zfp612	0.504797	18.5833	19.9425	19.3258	18.4338	14.8526	16.7574	13.1956	18.0176	zinc finger protein 612 [Source:MGI Symbol;Acc:MGI:2443465]
ENSMUSG00000047368	Abhd17b	0.504797	42.1062	44.188	48.6797	55.0819	53.3312	54.3344	53.2561	49.1542	abhydrolase domain containing 17B [Source:MGI Symbol;Acc:MGI:1917816]
ENSMUSG00000029669	Tspan12	0.505239	14.969	14.7493	17.511	17.554	20.4047	18.8841	17.8031	17.6768	tetraspanin 12 [Source:MGI Symbol;Acc:MGI:1889818]
ENSMUSG00000026791	Slc2a8	0.505563	23.3468	21.0431	19.8564	17.1476	26.071	23.4578	24.7417	19.2927	solute carrier family 2, (facilitated glucose transporter), member 8 [Source:MGI Symbol;Acc:MGI:1860103]
ENSMUSG00000027506	Tpd52	0.505653	8.43913	20.4811	21.5205	8.76326	18.9572	43.2906	11.0936	8.84596	tumor protein D52 [Source:MGI Symbol;Acc:MGI:107749]
ENSMUSG00000020015	Cdk17	0.507903	66.4588	60.3424	65.1494	60.8027	61.6822	79.5355	81.4921	81.5678	cyclin-dependent kinase 17 [Source:MGI Symbol;Acc:MGI:97517]
ENSMUSG00000098192	Gm3534	0.507903	3.18834	2.04795	1.98273	1.45939	2.33883	3.75933	3.01639	4.09325	predicted pseudogene 3534 [Source:MGI Symbol;Acc:MGI:3781711]
ENSMUSG00000110316	RP23-116A10.3	0.507903	6.09363	6.30982	8.47931	6.02992	4.13485	3.93696	2.52257	4.932
ENSMUSG00000056724	Nbeal2	0.508349	7.59676	7.54313	7.12823	5.84955	6.22401	4.60695	5.83862	5.10809	neurobeachin-like 2 [Source:MGI Symbol;Acc:MGI:2448554]
ENSMUSG00000056228	Cars2	0.510846	7.59799	11.1457	9.75742	22.2223	12.5195	9.61075	12.0853	9.90922	cysteinyl-tRNA synthetase 2 (mitochondrial)(putative) [Source:MGI Symbol;Acc:MGI:1919191]
ENSMUSG00000022044	Stmn4	0.511563	325.267	262.973	324.727	277.875	268.72	347.952	384.905	358.847	stathmin-like 4 [Source:MGI Symbol;Acc:MGI:1931224]
ENSMUSG00000022556	Hsf1	0.511563	19.0435	17.1035	20.7353	18.8118	11.3611	13.1128	16.4267	17.5876	heat shock factor 1 [Source:MGI Symbol;Acc:MGI:96238]
ENSMUSG00000024404	Riok3	0.511563	36.1072	37.0293	35.8659	41.9893	42.5021	39.5696	40.9157	41.1968	RIO kinase 3 [Source:MGI Symbol;Acc:MGI:1914128]
ENSMUSG00000027223	Mapk8ip1	0.511563	357.502	323.673	335.144	324.801	337.205	320.89	370.742	403.472	mitogen-activated protein kinase 8 interacting protein 1 [Source:MGI Symbol;Acc:MGI:1309464]
ENSMUSG00000030237	Slco1a4	0.511563	29.8198	34.7806	20.3735	30.5567	30.8505	35.205	32.2252	37.8223	solute carrier organic anion transporter family, member 1a4 [Source:MGI Symbol;Acc:MGI:1351896]
ENSMUSG00000051359	Ncald	0.511563	112.879	255.519	271.941	262.216	266.319	202.082	176.101	298.478	neurocalcin delta [Source:MGI Symbol;Acc:MGI:1196326]
ENSMUSG00000056153	Socs6	0.511563	8.16019	6.34995	5.21583	7.07017	5.15098	5.58255	5.60844	3.88078	suppressor of cytokine signaling 6 [Source:MGI Symbol;Acc:MGI:1924885]
ENSMUSG00000105001	AC117232.1	0.511563	88.8282	83.5608	102.437	99.9021	76.2559	75.2965	76.9546	78.1916
ENSMUSG00000110185	Igip	0.51178	95.9352	91.9443	85.3766	104.586	98.1075	114.038	103.442	134.702	IgA inducing protein [Source:MGI Symbol;Acc:MGI:1924271]
ENSMUSG00000023075	Akirin1	0.512023	48.3089	57.614	60.5832	56.9504	51.4022	55.7191	49.6508	56.6286	akirin 1 [Source:MGI Symbol;Acc:MGI:1915300]
ENSMUSG00000028351	Brinp1	0.512023	183.875	159.141	193.181	157.993	175.987	197.007	197.802	191.092	bone morphogenic protein/retinoic acid inducible neural specific 1 [Source:MGI Symbol;Acc:MGI:1928478]
ENSMUSG00000008301	Phax	0.512553	42.8194	43.9776	44.5437	24.8239	45.4967	47.2212	52.6922	50.0576	phosphorylated adaptor for RNA export [Source:MGI Symbol;Acc:MGI:1891839]
ENSMUSG00000021972	Hmbox1	0.512553	31.1018	42.5844	27.4627	23.8996	19.2497	17.6753	23.6203	18.9893	homeobox containing 1 [Source:MGI Symbol;Acc:MGI:2445066]
ENSMUSG00000022415	Syngr1	0.512553	383.931	333.743	376.058	357.529	375.639	413.37	387.742	365.252	synaptogyrin 1 [Source:MGI Symbol;Acc:MGI:1328323]
ENSMUSG00000053519	Kcnip1	0.512553	33.3481	21.6484	28.0501	32.8372	31.1729	8.13505	36.1367	33.7954	Kv channel-interacting protein 1 [Source:MGI Symbol;Acc:MGI:1917607]
ENSMUSG00000114942		0.513176	20.3819	23.8743	18.9644	23.5877	27.9949	24.7984	20.7264	25.8603
ENSMUSG00000016494	Cd34	0.513804	23.1114	25.7586	18.6695	22.6315	23.4127	37.4477	37.7339	31.5348	CD34 antigen [Source:MGI Symbol;Acc:MGI:88329]
ENSMUSG00000036879	Phkb	0.513804	10.2932	12.1914	9.52055	14.0224	5.72172	9.80724	5.62741	5.96243	phosphorylase kinase beta [Source:MGI Symbol;Acc:MGI:97578]
ENSMUSG00000054889	Dsp	0.513804	14.2037	18.8042	14.3779	16.0936	13.3547	14.2516	8.4277	13.5709	desmoplakin [Source:MGI Symbol;Acc:MGI:109611]
ENSMUSG00000033400	Agl	0.514264	14.4314	17.3967	16.4287	17.4331	13.7376	13.1192	14.2676	15.3555	amylo-1,6-glucosidase, 4-alpha-glucanotransferase [Source:MGI Symbol;Acc:MGI:1924809]
ENSMUSG00000052384	Nrros	0.514264	2.93258	3.70113	2.21505	4.99342	3.3789	6.80435	0.849677	4.69884	negative regulator of reactive oxygen species [Source:MGI Symbol;Acc:MGI:2445095]
ENSMUSG00000079470	Utp14b	0.514264	6.1212	7.14855	6.21234	7.59951	5.12607	5.97353	4.99176	5.12614	UTP14B small subunit processome component [Source:MGI Symbol;Acc:MGI:2445092]
ENSMUSG00000028633	Ctps	0.514639	38.2344	37.7078	33.6699	34.6411	36.2467	38.688	36.4581	39.6065	cytidine 5'-triphosphate synthase [Source:MGI Symbol;Acc:MGI:1858304]
ENSMUSG00000049252	Lrp1b	0.515032	7.71221	9.26316	8.88341	14.5422	10.169	7.5891	6.90179	7.22553	low density lipoprotein-related protein 1B (deleted in tumors) [Source:MGI Symbol;Acc:MGI:2151136]
ENSMUSG00000027108	Ola1	0.51548	98.2458	100.004	103.049	103.43	107.483	99.9962	90.9631	117.63	Obg-like ATPase 1 [Source:MGI Symbol;Acc:MGI:1914309]
ENSMUSG00000035764	Fbxo45	0.51548	42.6615	41.286	41.0955	43.6138	41.2925	49.9065	44.287	45.107	F-box protein 45 [Source:MGI Symbol;Acc:MGI:2447775]
ENSMUSG00000045515	Pou3f3	0.51548	47.8599	47.0538	51.4107	41.5255	41.9836	54.5255	59.613	55.63	POU domain, class 3, transcription factor 3 [Source:MGI Symbol;Acc:MGI:102564]
ENSMUSG00000025202	Scd3	0.516272	1.2471	1.75675	1.15487	1.12788	0.645779	0.947492	0.638169	1.13151	stearoyl-coenzyme A desaturase 3 [Source:MGI Symbol;Acc:MGI:1353437]
ENSMUSG00000021279	Cdc42bpb	0.516863	81.8633	89.2026	79.5764	85.5553	82.7456	84.5426	96.4685	89.6166	CDC42 binding protein kinase beta [Source:MGI Symbol;Acc:MGI:2136459]
ENSMUSG00000024294	Mib1	0.516863	60.2925	57.0313	62.8154	62.4274	73.2278	54.8729	55.0058	62.5469	mindbomb E3 ubiquitin protein ligase 1 [Source:MGI Symbol;Acc:MGI:2443157]
ENSMUSG00000030092	Cntn6	0.516863	8.76874	3.45493	9.72617	3.74835	2.53229	2.65352	6.84723	5.00651	contactin 6 [Source:MGI Symbol;Acc:MGI:1858223]
ENSMUSG00000068798	Rap1a	0.516863	50.4919	60.2364	48.1616	61.0846	65.7784	60.6458	63.5166	65.4299	RAS-related protein-1a [Source:MGI Symbol;Acc:MGI:97852]
ENSMUSG00000035933	Cog5	0.517324	42.8619	41.6956	43.6424	37.1898	42.3919	44.3956	41.7145	48.3781	component of oligomeric golgi complex 5 [Source:MGI Symbol;Acc:MGI:2145130]
ENSMUSG00000049676	Catsperg1	0.518663	0.642543	0.896425	0.526114	0.61109	0.487245	0.377819	0.315177	0.420321	catsper channel auxiliary subunit gamma 1 [Source:MGI Symbol;Acc:MGI:2443617]
ENSMUSG00000020532	Acaca	0.520962	24.6331	22.2719	9.3355	9.01119	21.5794	17.487	20.4607	8.88017	acetyl-Coenzyme A carboxylase alpha [Source:MGI Symbol;Acc:MGI:108451]
ENSMUSG00000032394	Igdcc3	0.520962	4.89816	6.1332	4.56576	5.91121	4.49567	3.80707	3.0664	3.62173	immunoglobulin superfamily, DCC subclass, member 3 [Source:MGI Symbol;Acc:MGI:1202390]
ENSMUSG00000048967	Yjefn3	0.520962	23.7458	28.2909	19.2778	18.6578	31.5375	30.6006	24.4726	25.2538	YjeF N-terminal domain containing 3 [Source:MGI Symbol;Acc:MGI:2681845]
ENSMUSG00000040722	Scamp5	0.521025	353.519	283.105	306.536	289.294	356.498	327.49	313.909	298.874	secretory carrier membrane protein 5 [Source:MGI Symbol;Acc:MGI:1928948]
ENSMUSG00000024598	Fbn2	0.52143	3.2152	3.08972	2.8794	2.53436	1.52067	2.00547	2.77161	2.24678	fibrillin 2 [Source:MGI Symbol;Acc:MGI:95490]
ENSMUSG00000111410		0.52143	36.7426	34.6787	37.4482	37.4611	25.9142	31.7253	34.0924	29.9308
ENSMUSG00000003824	Syce2	0.522605	11.9804	11.3963	8.65045	16.9377	12.3046	12.1811	14.5765	15.9206	synaptonemal complex central element protein 2 [Source:MGI Symbol;Acc:MGI:1919096]
ENSMUSG00000014353	Tmem87b	0.522605	12.5411	10.6923	13.1295	14.2332	16.2228	13.453	16.7715	11.4556	transmembrane protein 87B [Source:MGI Symbol;Acc:MGI:1919727]
ENSMUSG00000019929	Dcn	0.522605	37.2913	22.3747	63.6155	51.1107	22.4588	11.1758	26.7059	30.1942	decorin [Source:MGI Symbol;Acc:MGI:94872]
ENSMUSG00000026202	Tuba4a	0.522605	336.436	314.533	414.405	288.99	384.436	361.401	398.848	380.045	tubulin, alpha 4A [Source:MGI Symbol;Acc:MGI:1095410]
ENSMUSG00000031352	Hccs	0.522605	11.8805	18.4848	11.3953	17.7327	16.3924	20.3991	20.2797	20.9287	holocytochrome c synthetase [Source:MGI Symbol;Acc:MGI:106911]
ENSMUSG00000064125	Prr36	0.522605	45.435	41.008	48.0398	35.221	26.9981	34.5404	36.5935	38.0402	proline rich 36 [Source:MGI Symbol;Acc:MGI:3605626]
ENSMUSG00000040918	Slc19a2	0.522741	9.13987	8.25588	10.333	11.1724	7.50934	7.55396	7.37229	8.37304	solute carrier family 19 (thiamine transporter), member 2 [Source:MGI Symbol;Acc:MGI:1928761]
ENSMUSG00000063047	Zfp780b	0.523034	7.35097	4.23199	7.45074	6.48128	2.72755	3.27969	3.98345	4.01714	zinc finger protein 780B [Source:MGI Symbol;Acc:MGI:2444764]
ENSMUSG00000031984	2810004N23Rik	0.523226	2.14858	9.06368	10.7735	7.69504	8.24237	13.4725	3.08952	9.08621	RIKEN cDNA 2810004N23 gene [Source:MGI Symbol;Acc:MGI:1913773]
ENSMUSG00000019467	Arhgef25	0.523575	127.368	154.813	131.952	123.409	146.71	167.235	134.55	160.523	Rho guanine nucleotide exchange factor (GEF) 25 [Source:MGI Symbol;Acc:MGI:1277173]
ENSMUSG00000039738	Slx4	0.523575	26.8278	27.0815	28.3189	28.5384	15.4839	23.1414	25.022	22.2243	SLX4 structure-specific endonuclease subunit homolog (S. cerevisiae) [Source:MGI Symbol;Acc:MGI:106299]
ENSMUSG00000092187	Gm20457	0.523575	6.04113	5.56104	8.71096	4.37889	4.14162	3.13422	2.44563	4.28786	predicted gene 20457 [Source:MGI Symbol;Acc:MGI:5141922]
ENSMUSG00000041258	Zfp236	0.523753	17.2488	13.4285	16.0714	13.8878	13.012	13.3703	13.1479	12.7035	zinc finger protein 236 [Source:MGI Symbol;Acc:MGI:1926950]
ENSMUSG00000025094	Slc18a2	0.524705	3.82875	5.34552	3.21916	4.82239	3.82033	2.1903	2.87262	3.14933	solute carrier family 18 (vesicular monoamine), member 2 [Source:MGI Symbol;Acc:MGI:106677]
ENSMUSG00000015222	Map2	0.524882	282.441	352.961	386.359	361.43	301.648	380.542	366.79	296.879	microtubule-associated protein 2 [Source:MGI Symbol;Acc:MGI:97175]
ENSMUSG00000005103	Wdr1	0.525024	109.595	121.964	111.61	95.4146	120.999	117.556	114.57	122.951	WD repeat domain 1 [Source:MGI Symbol;Acc:MGI:1337100]
ENSMUSG00000026062	Slc9a2	0.525336	12.5871	8.88505	15.7682	15.4406	13.5528	16.9075	15.6921	19.3075	solute carrier family 9 (sodium/hydrogen exchanger), member 2 [Source:MGI Symbol;Acc:MGI:105075]
ENSMUSG00000030678	Maz	0.525336	224.377	207.26	229.229	215.426	207.244	236.313	224.746	267.145	MYC-associated zinc finger protein (purine-binding transcription factor) [Source:MGI Symbol;Acc:MGI:1338823]
ENSMUSG00000023912	Slc25a27	0.527306	28.4088	26.1199	31.5508	30.7692	18.7539	26.6486	26.1072	23.8592	solute carrier family 25, member 27 [Source:MGI Symbol;Acc:MGI:1921261]
ENSMUSG00000034487	Kdelc2	0.527306	5.99589	6.61458	5.38164	7.39384	5.01683	5.27561	3.90326	4.30028	KDEL (Lys-Asp-Glu-Leu) containing 2 [Source:MGI Symbol;Acc:MGI:1923765]
ENSMUSG00000049556	Lingo1	0.528618	212.112	205.566	268.497	228.139	217.668	268.947	264.655	299.016	leucine rich repeat and Ig domain containing 1 [Source:MGI Symbol;Acc:MGI:1915522]
ENSMUSG00000000948	Gm38393	0.529038	106.335	99.2771	105.832	100.363	111.618	112.83	118.708	108.592	predicted gene, 38393 [Source:MGI Symbol;Acc:MGI:5613898]
ENSMUSG00000002017	Fam98a	0.529038	40.3022	36.5123	38.6353	37.513	37.2295	39.8551	43.0754	37.6788	family with sequence similarity 98, member A [Source:MGI Symbol;Acc:MGI:1919972]
ENSMUSG00000019359	Gdpd2	0.529038	8.66165	11.2728	9.15437	6.23191	6.58076	5.48369	7.79528	11.1108	glycerophosphodiester phosphodiesterase domain containing 2 [Source:MGI Symbol;Acc:MGI:1918834]
ENSMUSG00000020255	D10Wsu102e	0.529038	0.993367	1.0399	0.965074	0.950792	0.763033	0.842965	0.896677	0.861008	DNA segment, Chr 10, Wayne State University 102, expressed [Source:MGI Symbol;Acc:MGI:106381]
ENSMUSG00000021895	Arhgef3	0.529038	32.6849	29.9227	39.0593	35.1949	40.2842	35.8636	38.0571	37.626	Rho guanine nucleotide exchange factor (GEF) 3 [Source:MGI Symbol;Acc:MGI:1918954]
ENSMUSG00000022494	Shisa9	0.529038	31.6123	38.8718	39.8518	37.5596	27.0839	31.6953	31.2957	35.5575	shisa family member 9 [Source:MGI Symbol;Acc:MGI:1919805]
ENSMUSG00000025739	Gng13	0.529038	105.125	58.9711	85.8818	64.2263	52.9315	57.0705	57.5032	63.0051	guanine nucleotide binding protein (G protein), gamma 13 [Source:MGI Symbol;Acc:MGI:1925616]
ENSMUSG00000027273	Snap25	0.529038	690.98	904.802	1085.15	1062.78	1211.7	1152.25	1008.79	1157.98	synaptosomal-associated protein 25 [Source:MGI Symbol;Acc:MGI:98331]
ENSMUSG00000029108	Pcdh7	0.529038	26.7577	31.2591	26.2934	20.0469	21.3296	26.4484	24.886	29.4055	protocadherin 7 [Source:MGI Symbol;Acc:MGI:1860487]
ENSMUSG00000032267	Usp28	0.529038	17.9528	15.2079	19.9475	13.2967	10.6447	15.9955	12.2873	15.6377	ubiquitin specific peptidase 28 [Source:MGI Symbol;Acc:MGI:2442293]
ENSMUSG00000032575	Manf	0.529038	45.8636	40.7654	38.5262	53.9423	37.0739	40.6087	35.298	49.6402	mesencephalic astrocyte-derived neurotrophic factor [Source:MGI Symbol;Acc:MGI:1922090]
ENSMUSG00000035234	Fam175a	0.529038	5.46117	4.08071	5.76217	4.4087	3.96842	2.68985	5.48755	3.64717	family with sequence similarity 175, member A [Source:MGI Symbol;Acc:MGI:1917931]
ENSMUSG00000037742	Eef1a1	0.529038	3076.06	3064.38	3021.43	3091.03	2876.81	2261.54	2796.58	2818.94	eukaryotic translation elongation factor 1 alpha 1 [Source:MGI Symbol;Acc:MGI:1096881]
ENSMUSG00000037872	Ackr1	0.529038	63.2342	66.5957	68.5277	67.5228	68.8358	74.3966	70.2804	84.4267	atypical chemokine receptor 1 (Duffy blood group) [Source:MGI Symbol;Acc:MGI:1097689]
ENSMUSG00000039367	Sec24c	0.529038	55.6106	49.4057	56.4284	57.303	48.5707	43.612	46.7819	49.2873	Sec24 related gene family, member C (S. cerevisiae) [Source:MGI Symbol;Acc:MGI:1919746]
ENSMUSG00000045211	Nudt18	0.529038	14.3071	15.5347	16.1387	17.4865	17.8089	18.8438	17.3475	16.5928	nudix (nucleoside diphosphate linked moiety X)-type motif 18 [Source:MGI Symbol;Acc:MGI:2385853]
ENSMUSG00000048118	Arid4a	0.529038	12.1319	9.21198	13.645	11.4724	10.3799	10.2506	9.41583	8.9885	AT rich interactive domain 4A (RBP1-like) [Source:MGI Symbol;Acc:MGI:2444354]
ENSMUSG00000059149	Mfsd4a	0.529038	30.5675	19.5394	25.0619	19.5287	21.2746	30.8053	24.7767	25.7847	major facilitator superfamily domain containing 4A [Source:MGI Symbol;Acc:MGI:2442786]
ENSMUSG00000095742	CAAA01147332.1	0.529038	15.357	9.27612	16.2071	15.845	19.2442	22.3564	24.1617	19.4257
ENSMUSG00000100017	2410022M11Rik	0.529038	4.29177	2.59049	3.7928	5.29512	5.99903	5.79335	7.49739	4.09719	RIKEN cDNA 2410022M11 gene [Source:MGI Symbol;Acc:MGI:1917005]
ENSMUSG00000020926	Adam11	0.529564	139.964	138.562	139.028	160.209	151.155	164.832	143.47	173.878	a disintegrin and metallopeptidase domain 11 [Source:MGI Symbol;Acc:MGI:1098667]
ENSMUSG00000022521	Crebbp	0.529564	32.3728	25.7278	33.8848	30.6092	23.6666	24.8642	25.6558	25.2811	CREB binding protein [Source:MGI Symbol;Acc:MGI:1098280]
ENSMUSG00000026853	Crat	0.529564	26.4897	24.8333	21.3979	22.3354	16.0272	22.8012	17.9234	24.2782	carnitine acetyltransferase [Source:MGI Symbol;Acc:MGI:109501]
ENSMUSG00000036902	Neto2	0.529564	44.3045	36.7589	43.9935	37.4651	24.3159	29.6693	37.6352	33.0044	neuropilin (NRP) and tolloid (TLL)-like 2 [Source:MGI Symbol;Acc:MGI:1921763]
ENSMUSG00000042419	Nfkbil1	0.529564	10.025	10.8759	9.23146	13.6849	13.1005	13.5787	16.6671	12.9984	nuclear factor of kappa light polypeptide gene enhancer in B cells inhibitor like 1 [Source:MGI Symbol;Acc:MGI:1340031]
ENSMUSG00000054640	Slc8a1	0.529772	44.8954	38.1548	45.9562	34.8531	31.7438	35.7527	34.2816	34.4669	solute carrier family 8 (sodium/calcium exchanger), member 1 [Source:MGI Symbol;Acc:MGI:107956]
ENSMUSG00000002948	Map2k7	0.530198	50.7762	67.7869	72.4542	77.8225	52.1315	60.324	53.782	53.138	mitogen-activated protein kinase kinase 7 [Source:MGI Symbol;Acc:MGI:1346871]
ENSMUSG00000046550	Spin2c	0.530198	7.03863	4.97992	10.8916	12.7171	5.32627	5.32085	5.41679	4.4976	spindlin family, member 2C [Source:MGI Symbol;Acc:MGI:3605548]
ENSMUSG00000048216	Gpr85	0.530198	26.2308	24.9817	30.0553	24.5338	27.9788	29.9119	31.4235	29.1506	G protein-coupled receptor 85 [Source:MGI Symbol;Acc:MGI:1927851]
ENSMUSG00000087620	5330434G04Rik	0.530198	3.45161	3.32007	3.28432	1.76888	1.47601	2.67937	1.81967	5.1623	RIKEN cDNA 5330434G04 gene [Source:MGI Symbol;Acc:MGI:1925519]
ENSMUSG00000032744	Heyl	0.530516	4.25903	3.99431	2.42244	2.84565	2.7972	4.198	4.65018	7.62774	hairy/enhancer-of-split related with YRPW motif-like [Source:MGI Symbol;Acc:MGI:1860511]
ENSMUSG00000073436	Eme2	0.530516	32.2975	32.7599	32.9833	32.5098	34.3883	35.0065	32.5867	29.0082	essential meiotic structure-specific endonuclease subunit 2 [Source:MGI Symbol;Acc:MGI:1919889]
ENSMUSG00000029120	Ppp2r2c	0.531409	330.062	298.318	322.798	301.567	317.367	337.06	317.553	351.033	protein phosphatase 2, regulatory subunit B, gamma [Source:MGI Symbol;Acc:MGI:2442660]
ENSMUSG00000079511	Gm42688	0.532307	19.2277	19.2423	16.4464	20.9938	21.0866	21.4902	19.5102	20.6076	predicted gene 42688 [Source:MGI Symbol;Acc:MGI:5662825]
ENSMUSG00000097320	Tmem147os	0.532307	21.3088	24.4978	21.7267	21.1791	16.4399	17.7656	22.2115	18.044	transmembrane protein 147, opposite strand [Source:MGI Symbol;Acc:MGI:3642392]
ENSMUSG00000000581	C1d	0.532424	26.8985	25.0313	19.5202	26.2038	33.1692	26.3417	29.3251	25.1458	C1D nuclear receptor co-repressor [Source:MGI Symbol;Acc:MGI:1927354]
ENSMUSG00000016946	Kctd5	0.532668	49.3417	49.8774	48.7424	52.2703	54.6192	52.5088	58.863	50.7784	potassium channel tetramerisation domain containing 5 [Source:MGI Symbol;Acc:MGI:1916509]
ENSMUSG00000026883	Dab2ip	0.532668	44.0214	27.4094	32.4436	36.8557	16.7939	50.4259	46.3246	31.2228	disabled 2 interacting protein [Source:MGI Symbol;Acc:MGI:1916851]
ENSMUSG00000039414	Heatr5b	0.532668	23.9043	20.7474	25.2114	18.7962	16.7207	19.3032	18.3036	19.5392	HEAT repeat containing 5B [Source:MGI Symbol;Acc:MGI:2444098]
ENSMUSG00000070509	Rgma	0.532668	56.6101	43.1678	60.4481	49.0943	48.9745	57.426	69.7434	72.2452	repulsive guidance molecule family member A [Source:MGI Symbol;Acc:MGI:2679262]
ENSMUSG00000020467	Efemp1	0.533174	5.66848	6.39569	3.89722	8.34989	5.5437	2.02329	3.77485	3.69328	epidermal growth factor-containing fibulin-like extracellular matrix protein 1 [Source:MGI Symbol;Acc:MGI:1339998]
ENSMUSG00000020788	Atp2a3	0.533174	5.95822	5.59483	6.34156	6.98433	6.09482	6.61802	8.00739	7.4536	ATPase, Ca++ transporting, ubiquitous [Source:MGI Symbol;Acc:MGI:1194503]
ENSMUSG00000022440	C1qtnf6	0.533174	13.4824	9.78147	10.9269	10.8927	10.1916	12.4232	19.7622	15.5646	C1q and tumor necrosis factor related protein 6 [Source:MGI Symbol;Acc:MGI:1919959]
ENSMUSG00000022594	Lynx1	0.533174	294.131	294.123	312.443	291.013	375.038	360.886	263.638	338.051	Ly6/neurotoxin 1 [Source:MGI Symbol;Acc:MGI:1345180]
ENSMUSG00000022752	Tomm70a	0.533174	127.675	115.474	123.12	124.69	125.7	134.486	123.753	135.91	translocase of outer mitochondrial membrane 70 homolog A (yeast) [Source:MGI Symbol;Acc:MGI:106295]
ENSMUSG00000026816	Gtf3c5	0.533174	14.1332	14.0711	10.9668	11.8946	10.2123	8.77624	11.1204	11.441	general transcription factor IIIC, polypeptide 5 [Source:MGI Symbol;Acc:MGI:1917489]
ENSMUSG00000028339	Col15a1	0.533174	6.73668	9.81607	6.96205	9.67969	10.7104	8.23949	9.02802	16.2491	collagen, type XV, alpha 1 [Source:MGI Symbol;Acc:MGI:88449]
ENSMUSG00000038467	Chmp4b	0.533174	194.157	203.445	212.077	213.129	213.396	216.739	209.317	194.202	charged multivesicular body protein 4B [Source:MGI Symbol;Acc:MGI:1922858]
ENSMUSG00000046169	Adamts6	0.533174	2.42368	2.49717	2.88489	2.11489	1.80811	1.595	1.97993	1.73836	a disintegrin-like and metallopeptidase (reprolysin type) with thrombospondin type 1 motif, 6 [Source:MGI Symbol;Acc:MGI:1347348]
ENSMUSG00000049866	Arl4c	0.533174	35.0076	33.3034	33.0913	34.7905	35.1138	36.8133	36.0407	38.9001	ADP-ribosylation factor-like 4C [Source:MGI Symbol;Acc:MGI:2445172]
ENSMUSG00000055024	Ep300	0.533174	23.5449	29.1077	29.4685	25.9038	19.2618	17.3959	24.3466	24.0819	E1A binding protein p300 [Source:MGI Symbol;Acc:MGI:1276116]
ENSMUSG00000057649	Brd9	0.533174	53.5456	49.6883	64.9199	42.409	44.6244	71.0332	56.5928	50.952	bromodomain containing 9 [Source:MGI Symbol;Acc:MGI:2145317]
ENSMUSG00000074994	Qser1	0.533174	6.33934	8.73972	8.14943	7.31721	6.71184	5.99276	6.15726	6.1569	glutamine and serine rich 1 [Source:MGI Symbol;Acc:MGI:2138986]
ENSMUSG00000091639	Gm3756	0.533174	28.4634	29.9241	36.0966	19.857	20.8144	17.8931	19.9632	21.9489	predicted gene 3756 [Source:MGI Symbol;Acc:MGI:3781931]
ENSMUSG00000109460	RP23-239H14.1	0.533174	6.7343	5.70095	4.07405	4.88912	2.0894	3.64814	3.25021	4.67204
ENSMUSG00000001270	Ckb	0.533325	870.268	882.396	855.349	1006.17	934.99	921.013	870.639	905.802	creatine kinase, brain [Source:MGI Symbol;Acc:MGI:88407]
ENSMUSG00000019235	Rps6kl1	0.534497	44.5979	39.7358	40.3173	35.4559	41.6592	48.937	45.6784	47.2651	ribosomal protein S6 kinase-like 1 [Source:MGI Symbol;Acc:MGI:2443413]
ENSMUSG00000022205	Sub1	0.534497	135.298	117.063	135.543	129.569	127.196	140.814	144.228	142.407	SUB1 homolog (S. cerevisiae) [Source:MGI Symbol;Acc:MGI:104811]
ENSMUSG00000052613	Pcdh15	0.534497	2.04671	2.82275	1.70792	2.10465	2.7364	2.37028	1.74665	3.31832	protocadherin 15 [Source:MGI Symbol;Acc:MGI:1891428]
ENSMUSG00000027200	Sema6d	0.535304	21.6388	28.9307	25.394	39.8793	11.8512	18.3048	19.0074	47.2041	sema domain, transmembrane domain (TM), and cytoplasmic domain, (semaphorin) 6D [Source:MGI Symbol;Acc:MGI:2387661]
ENSMUSG00000009216	Fam163b	0.535545	157.331	164.804	171.075	128.066	106.062	135.66	119.425	147.895	family with sequence similarity 163, member B [Source:MGI Symbol;Acc:MGI:1926106]
ENSMUSG00000047676	Rpsa-ps10	0.537109	36.1925	42.3233	30.2417	37.0208	41.9159	48.5062	48.3485	41.7186	ribosomal protein SA, pseudogene 10 [Source:MGI Symbol;Acc:MGI:3704228]
ENSMUSG00000021549	Rasa1	0.537303	35.5952	33.0315	31.8511	46.9315	28.4158	28.7103	28.9689	28.7425	RAS p21 protein activator 1 [Source:MGI Symbol;Acc:MGI:97860]
ENSMUSG00000040136	Abcc8	0.537303	18.5121	17.9314	16.2348	15.4126	14.6532	16.8937	11.8268	13.801	ATP-binding cassette, sub-family C (CFTR/MRP), member 8 [Source:MGI Symbol;Acc:MGI:1352629]
ENSMUSG00000050069	Grem2	0.537303	9.1026	7.13737	11.16	9.16782	6.62183	6.94628	5.81587	8.0932	gremlin 2, DAN family BMP antagonist [Source:MGI Symbol;Acc:MGI:1344367]
ENSMUSG00000074971	Fibin	0.537342	4.11953	3.62828	3.88804	4.02939	3.35485	2.15569	2.48418	2.1923	fin bud initiation factor homolog (zebrafish) [Source:MGI Symbol;Acc:MGI:1914856]
ENSMUSG00000023484	Prph	0.537569	9.34283	2.39347	13.007	3.33663	1.48489	4.28009	5.9303	2.42218	peripherin [Source:MGI Symbol;Acc:MGI:97774]
ENSMUSG00000040701	Ap1g2	0.538276	8.81742	9.12209	10.1652	12.8046	10.1373	9.69478	12.6668	14.4381	adaptor protein complex AP-1, gamma 2 subunit [Source:MGI Symbol;Acc:MGI:1328307]
ENSMUSG00000026514	Cnih3	0.539591	52.3053	55.533	59.3528	62.6846	55.9078	62.0224	61.6438	78.7984	cornichon family AMPA receptor auxiliary protein 3 [Source:MGI Symbol;Acc:MGI:1920228]
ENSMUSG00000034648	Lrrn1	0.539591	59.1326	67.4424	58.9734	57.7574	49.9646	55.1015	51.112	54.4506	leucine rich repeat protein 1, neuronal [Source:MGI Symbol;Acc:MGI:106038]
ENSMUSG00000035561	Aldh1b1	0.539591	18.8371	15.5116	18.2563	22.8913	19.6531	20.0483	24.0006	27.2832	aldehyde dehydrogenase 1 family, member B1 [Source:MGI Symbol;Acc:MGI:1919785]
ENSMUSG00000018189	Uchl5	0.539966	32.4021	37.034	33.2913	36.863	40.2971	39.4375	40.9226	43.0147	ubiquitin carboxyl-terminal esterase L5 [Source:MGI Symbol;Acc:MGI:1914848]
ENSMUSG00000024513	Mbd2	0.539966	36.3439	37.9268	38.1542	40.3948	52.2361	44.2438	44.343	40.3695	methyl-CpG binding domain protein 2 [Source:MGI Symbol;Acc:MGI:1333813]
ENSMUSG00000027577	Chrna4	0.539966	21.2563	16.5982	26.444	12.9528	11.0579	13.3214	14.7968	17.1429	cholinergic receptor, nicotinic, alpha polypeptide 4 [Source:MGI Symbol;Acc:MGI:87888]
ENSMUSG00000033633	Clec18a	0.539966	1.87364	1.75168	1.57144	1.80728	1.3617	1.19333	1.26524	0.903278	C-type lectin domain family 18, member A [Source:MGI Symbol;Acc:MGI:2672935]
ENSMUSG00000032537	Ephb1	0.541031	31.2489	41.3763	32.647	31.3808	38.7276	39.07	32.5695	40.2328	Eph receptor B1 [Source:MGI Symbol;Acc:MGI:1096337]
ENSMUSG00000034993	Vat1	0.541031	52.0186	64.2435	44.7125	62.4455	46.2665	49.1989	42.8691	46.0822	vesicle amine transport 1 [Source:MGI Symbol;Acc:MGI:1349450]
ENSMUSG00000079297	Gm2223	0.541031	10.4554	11.4539	10.0585	10.9297	7.00355	12.9925	7.96032	19.3398	predicted pseudogene 2223 [Source:MGI Symbol;Acc:MGI:3780393]
ENSMUSG00000094777	Hist1h2ap	0.541031	5.75929	5.81632	2.78399	4.21042	2.13182	1.54855	3.01157	3.22762	histone cluster 1, H2ap [Source:MGI Symbol;Acc:MGI:3710573]
ENSMUSG00000028138	Adh5	0.543954	50.6929	45.7529	41.8774	60.2959	48.5958	56.7611	58.5926	48.8849	alcohol dehydrogenase 5 (class III), chi polypeptide [Source:MGI Symbol;Acc:MGI:87929]
ENSMUSG00000030110	Ret	0.543954	5.38656	9.2219	4.99596	2.10061	3.27466	2.43784	1.55463	3.82165	ret proto-oncogene [Source:MGI Symbol;Acc:MGI:97902]
ENSMUSG00000037419	Endod1	0.543954	30.4178	31.3307	30.9713	30.0071	37.8107	36.1724	29.8785	31.4787	endonuclease domain containing 1 [Source:MGI Symbol;Acc:MGI:1919196]
ENSMUSG00000039840	Epg5	0.543954	13.3159	13.3368	12.478	11.8104	10.8562	11.1303	9.97542	10.8626	ectopic P-granules autophagy protein 5 homolog (C. elegans) [Source:MGI Symbol;Acc:MGI:1918673]
ENSMUSG00000027531	Impa1	0.543987	34.7918	26.7915	34.4831	34.1182	35.1632	41.1989	34.0035	33.2575	inositol (myo)-1(or 4)-monophosphatase 1 [Source:MGI Symbol;Acc:MGI:1933158]
ENSMUSG00000030512	Snrpa1	0.543987	15.4997	18.7946	16.52	24.8551	20.2191	24.7253	22.3421	24.1527	small nuclear ribonucleoprotein polypeptide A' [Source:MGI Symbol;Acc:MGI:1916231]
ENSMUSG00000038319	Kcnh2	0.543987	16.1837	16.9375	17.8894	16.7543	16.2631	12.6239	12.7696	13.2826	potassium voltage-gated channel, subfamily H (eag-related), member 2 [Source:MGI Symbol;Acc:MGI:1341722]
ENSMUSG00000025551	Fgf14	0.5452	18.1162	20.9902	21.7327	18.9188	16.6947	16.9488	12.0941	16.0542	fibroblast growth factor 14 [Source:MGI Symbol;Acc:MGI:109189]
ENSMUSG00000030272	Camk1	0.546296	25.2697	29.1224	23.6326	33.3008	15.7764	23.1977	24.7017	24.1209	calcium/calmodulin-dependent protein kinase I [Source:MGI Symbol;Acc:MGI:1098535]
ENSMUSG00000036699	Zcchc12	0.546296	41.8516	75.7671	41.87	85.6179	49.2566	29.0764	42.2745	35.8068	zinc finger, CCHC domain containing 12 [Source:MGI Symbol;Acc:MGI:1919943]
ENSMUSG00000034850	Tmem127	0.54683	76.7916	67.6186	77.2148	74.9661	72.3578	83.2715	86.3502	79.666	transmembrane protein 127 [Source:MGI Symbol;Acc:MGI:1916720]
ENSMUSG00000002055	Spag5	0.546853	2.55545	2.69322	2.77997	2.1231	4.14779	3.27395	5.15041	3.7668	sperm associated antigen 5 [Source:MGI Symbol;Acc:MGI:1927470]
ENSMUSG00000015659	Serac1	0.546853	14.9374	13.5525	12.0446	10.8197	8.41075	11.2747	10.19	9.84564	serine active site containing 1 [Source:MGI Symbol;Acc:MGI:2447813]
ENSMUSG00000021484	Lman2	0.546853	37.9733	35.6003	38.0504	37.2079	42.7904	43.957	30.866	47.7076	lectin, mannose-binding 2 [Source:MGI Symbol;Acc:MGI:1914140]
ENSMUSG00000032849	Abcc4	0.546853	3.5116	6.72243	3.19967	4.96588	6.53603	5.7732	5.56004	6.05604	ATP-binding cassette, sub-family C (CFTR/MRP), member 4 [Source:MGI Symbol;Acc:MGI:2443111]
ENSMUSG00000034663	Bmp2k	0.546853	8.07719	9.41776	8.58739	8.66015	8.31577	7.9207	6.3508	7.53973	BMP2 inducible kinase [Source:MGI Symbol;Acc:MGI:2155456]
ENSMUSG00000035399	Oser1	0.546853	12.4363	16.2261	15.4709	14.7229	11.2828	11.1473	10.2384	10.0169	oxidative stress responsive serine rich 1 [Source:MGI Symbol;Acc:MGI:1913930]
ENSMUSG00000038255	Neurod2	0.546853	144.147	138.022	148.002	139.699	132.522	163.644	150.858	181.341	neurogenic differentiation 2 [Source:MGI Symbol;Acc:MGI:107755]
ENSMUSG00000040390	Map3k10	0.546853	137.067	120.464	146.628	125.608	126.299	161.341	152.751	163.468	mitogen-activated protein kinase kinase kinase 10 [Source:MGI Symbol;Acc:MGI:1346879]
ENSMUSG00000029557	Mrm2	0.546989	8.76734	6.3418	6.61352	9.54016	9.21064	11.3172	9.6854	10.7097	mitochondrial rRNA methyltransferase 2 [Source:MGI Symbol;Acc:MGI:1915267]
ENSMUSG00000028207	Asph	0.548221	27.0997	79.4012	54.6166	52.1354	73.9664	70.8026	66.7997	89.6296	aspartate-beta-hydroxylase [Source:MGI Symbol;Acc:MGI:1914186]
ENSMUSG00000110105	RP24-77E13.10	0.549228	2.87354	2.70668	4.1065	5.31086	1.20039	2.1786	1.37131	2.70185
ENSMUSG00000002307	Daxx	0.549882	18.2696	18.4499	23.7687	25.5643	25.1187	21.6052	20.7848	21.724	Fas death domain-associated protein [Source:MGI Symbol;Acc:MGI:1197015]
ENSMUSG00000002409	Dyrk1b	0.549882	31.7651	31.9726	41.0324	30.5517	21.098	25.061	22.9045	26.7324	dual-specificity tyrosine-(Y)-phosphorylation regulated kinase 1b [Source:MGI Symbol;Acc:MGI:1330302]
ENSMUSG00000024067	Dpy30	0.549882	42.1347	42.1321	38.8979	50.7145	34.5504	32.0936	38.7662	33.2184	dpy-30, histone methyltransferase complex regulatory subunit [Source:MGI Symbol;Acc:MGI:1913560]
ENSMUSG00000025283	Sat1	0.549882	65.2222	62.5704	52.6385	71.2207	70.8654	63.071	79.4225	58.3487	spermidine/spermine N1-acetyl transferase 1 [Source:MGI Symbol;Acc:MGI:98233]
ENSMUSG00000028029	Aimp1	0.549882	61.2445	58.5932	56.0009	65.0126	46.4361	64.9461	55.4124	66.2916	aminoacyl tRNA synthetase complex-interacting multifunctional protein 1 [Source:MGI Symbol;Acc:MGI:102774]
ENSMUSG00000028838	Extl1	0.549882	36.56	28.5969	40.1532	24.3654	31.6045	43.1845	38.2778	42.3482	exostoses (multiple)-like 1 [Source:MGI Symbol;Acc:MGI:1888742]
ENSMUSG00000033852	Gm28042	0.549882	4.25683	4.74808	2.89161	5.09159	2.86969	3.369	3.64455	3.18684	predicted gene, 28042 [Source:MGI Symbol;Acc:MGI:5547778]
ENSMUSG00000047379	B4gat1	0.549882	118.766	118.942	126.174	125.343	124.886	127.492	125.798	133.104	beta-1,4-glucuronyltransferase 1 [Source:MGI Symbol;Acc:MGI:1919680]
ENSMUSG00000047466	8030462N17Rik	0.549882	11.8089	12.6898	12.2024	9.91088	9.10938	9.16802	9.56052	10.2476	RIKEN cDNA 8030462N17 gene [Source:MGI Symbol;Acc:MGI:2444951]
ENSMUSG00000049680	Urgcp	0.549882	32.5424	30.0023	35.9812	37.2105	35.91	35.7748	37.9097	36.0605	upregulator of cell proliferation [Source:MGI Symbol;Acc:MGI:1919296]
ENSMUSG00000074649	BC029722	0.549882	59.8756	56.5036	63.784	54.0989	63.0421	63.9987	69.1708	61.9163	cDNA sequence BC029722 [Source:MGI Symbol;Acc:MGI:3584273]
ENSMUSG00000106037	Gm4332	0.549882	44.7228	31.5277	25.5191	36.5235	40.7042	54.8554	33.9265	64.7437	predicted gene 4332 [Source:MGI Symbol;Acc:MGI:3782515]
ENSMUSG00000020101	Vsir	0.55034	11.2125	9.62304	11.0692	10.9668	11.4532	12.6869	12.9266	13.1557	V-set immunoregulatory receptor [Source:MGI Symbol;Acc:MGI:1921298]
ENSMUSG00000020674	Pxdn	0.55034	33.7114	41.9696	45.5763	39.6304	33.0874	37.5232	33.6377	27.2126	peroxidasin [Source:MGI Symbol;Acc:MGI:1916925]
ENSMUSG00000034171	Faah	0.55034	84.159	73.3056	74.8395	70.8292	77.4134	94.6805	82.9463	93.8381	fatty acid amide hydrolase [Source:MGI Symbol;Acc:MGI:109609]
ENSMUSG00000054594	Oscar	0.55034	3.3433	1.36721	3.19396	3.2487	1.74584	2.00792	2.28788	1.32125	osteoclast associated receptor [Source:MGI Symbol;Acc:MGI:2179720]
ENSMUSG00000000823	Zfp512b	0.550439	87.5234	64.0469	77.4064	77.0645	63.8873	81.248	78.3932	71.4706	zinc finger protein 512B [Source:MGI Symbol;Acc:MGI:2685478]
ENSMUSG00000006418	Rnf114	0.550439	41.0506	35.4764	46.7877	38.0252	46.8085	44.8185	47.2532	43.4827	ring finger protein 114 [Source:MGI Symbol;Acc:MGI:1933159]
ENSMUSG00000025272	Tro	0.550439	76.9329	79.119	77.7878	84.2222	71.1995	69.9686	71.2805	73.0038	trophinin [Source:MGI Symbol;Acc:MGI:1928994]
ENSMUSG00000041997	Tlk1	0.550439	43.2757	41.223	48.6835	28.4988	44.4254	46.6378	42.8215	45.0708	tousled-like kinase 1 [Source:MGI Symbol;Acc:MGI:2441683]
ENSMUSG00000050910	Cdr2l	0.550439	16.041	20.0697	16.4189	15.9832	14.4893	14.0915	14.2154	12.9076	cerebellar degeneration-related protein 2-like [Source:MGI Symbol;Acc:MGI:2684867]
ENSMUSG00000055493	Epm2a	0.550439	19.3894	20.3258	20.5179	23.0312	25.376	22.6793	22.0372	23.4005	epilepsy, progressive myoclonic epilepsy, type 2 gene alpha [Source:MGI Symbol;Acc:MGI:1341085]
ENSMUSG00000054428	Atpif1	0.550509	464.375	421.651	540.68	435.487	405.77	405.443	396.447	388.829	ATPase inhibitory factor 1 [Source:MGI Symbol;Acc:MGI:1196457]
ENSMUSG00000030766	Arhgap17	0.550704	8.05247	7.41967	7.53397	8.12442	9.34894	8.39344	6.95143	9.21913	Rho GTPase activating protein 17 [Source:MGI Symbol;Acc:MGI:1917747]
ENSMUSG00000044067	Gpr22	0.550859	41.3558	33.2569	50.0227	37.0113	36.3979	49.2819	47.6643	49.2317	G protein-coupled receptor 22 [Source:MGI Symbol;Acc:MGI:1920260]
ENSMUSG00000097536	2610037D02Rik	0.550859	2.07041	3.47635	2.00439	1.55378	1.036	1.54171	1.46917	1.42224	RIKEN cDNA 2610037D02 gene [Source:MGI Symbol;Acc:MGI:1917290]
ENSMUSG00000019960	Dusp6	0.552501	53.7484	39.3807	55.3645	41.3391	48.2126	59.4208	60.3926	58.811	dual specificity phosphatase 6 [Source:MGI Symbol;Acc:MGI:1914853]
ENSMUSG00000047735	Samd9l	0.552501	1.76688	2.22617	1.79087	2.54601	1.48449	1.26309	1.34165	1.50913	sterile alpha motif domain containing 9-like [Source:MGI Symbol;Acc:MGI:1343184]
ENSMUSG00000022342	Kcnv1	0.55431	16.7782	17.1911	18.3826	16.8099	20.4661	21.6004	16.586	19.0861	potassium channel, subfamily V, member 1 [Source:MGI Symbol;Acc:MGI:1914748]
ENSMUSG00000024955	Esrra	0.55431	42.4437	36.5885	37.1812	44.309	45.1359	44.3685	43.4577	43.1822	estrogen related receptor, alpha [Source:MGI Symbol;Acc:MGI:1346831]
ENSMUSG00000025076	Casp7	0.55431	7.15009	7.9329	6.94257	6.03018	5.32894	4.43652	6.24638	4.88237	caspase 7 [Source:MGI Symbol;Acc:MGI:109383]
ENSMUSG00000033735	Spr	0.55431	48.8904	45.833	46.77	42.4178	40.4144	40.5699	36.2311	35.9537	sepiapterin reductase [Source:MGI Symbol;Acc:MGI:103078]
ENSMUSG00000036067	Slc2a6	0.55431	38.9004	31.5297	36.9926	31.1102	35.5923	42.002	33.7771	39.5765	solute carrier family 2 (facilitated glucose transporter), member 6 [Source:MGI Symbol;Acc:MGI:2443286]
ENSMUSG00000036352	Ubac1	0.55431	46.9551	47.9986	55.5956	52.3066	54.4087	66.1706	60.0498	59.0085	ubiquitin associated domain containing 1 [Source:MGI Symbol;Acc:MGI:1920995]
ENSMUSG00000037740	Mrps26	0.55431	57.4932	62.9517	64.3974	72.1538	77.971	69.7733	61.0095	54.8874	mitochondrial ribosomal protein S26 [Source:MGI Symbol;Acc:MGI:1333830]
ENSMUSG00000052229	Gpr17	0.55431	105.341	122.299	102.21	94.8412	84.3056	101.281	84.8581	89.5938	G protein-coupled receptor 17 [Source:MGI Symbol;Acc:MGI:3584514]
ENSMUSG00000052981	Ube2ql1	0.55431	188.402	171.433	205.735	164.663	174.699	201.761	206.036	224.569	ubiquitin-conjugating enzyme E2Q family-like 1 [Source:MGI Symbol;Acc:MGI:1924230]
ENSMUSG00000020886	Dlg4	0.554905	545.729	459.58	495.924	447.273	476.898	542.563	470.638	563.266	discs, large homolog 4 (Drosophila) [Source:MGI Symbol;Acc:MGI:1277959]
ENSMUSG00000039201	Tbc1d25	0.55532	12.8222	13.1017	12.5967	12.8012	10.1629	10.2255	10.0895	9.77472	TBC1 domain family, member 25 [Source:MGI Symbol;Acc:MGI:2444862]
ENSMUSG00000046761	Fam83h	0.555452	1.8586	2.64987	2.06686	2.22235	1.44316	1.09092	2.00333	1.55946	family with sequence similarity 83, member H [Source:MGI Symbol;Acc:MGI:2145900]
ENSMUSG00000056476	Med12l	0.555452	10.7639	11.2446	10.3843	10.3129	8.62409	8.80145	9.21924	9.09185	mediator complex subunit 12-like [Source:MGI Symbol;Acc:MGI:2139916]
ENSMUSG00000052135	Foxo6	0.555976	44.4551	40.1131	49.7969	45.6866	37.5904	59.6383	52.7974	63.7578	forkhead box O6 [Source:MGI Symbol;Acc:MGI:2676586]
ENSMUSG00000008489	Elavl2	0.556271	11.5345	13.7777	18.5951	12.031	33.4031	31.298	58.2262	77.9144	ELAV (embryonic lethal, abnormal vision, Drosophila)-like 2 (Hu antigen B) [Source:MGI Symbol;Acc:MGI:1100887]
ENSMUSG00000010825	Grid2ip	0.556271	1.16812	2.08545	0.492496	0.738866	0.748376	0.736564	0.356819	0.384285	glutamate receptor, ionotropic, delta 2 (Grid2) interacting protein 1 [Source:MGI Symbol;Acc:MGI:2176213]
ENSMUSG00000019795	Pcmt1	0.556271	95.0785	107.375	106.37	112.791	120.018	124.018	95.099	116.837	protein-L-isoaspartate (D-aspartate) O-methyltransferase 1 [Source:MGI Symbol;Acc:MGI:97502]
ENSMUSG00000033209	Ttc28	0.556271	17.9752	24.593	18.2761	23.2798	16.3203	17.1045	15.7237	20.0238	tetratricopeptide repeat domain 28 [Source:MGI Symbol;Acc:MGI:2140873]
ENSMUSG00000047248	C2cd3	0.556271	7.86059	5.96801	5.57478	9.25607	4.43037	7.28987	7.81008	5.87442	C2 calcium-dependent domain containing 3 [Source:MGI Symbol;Acc:MGI:2142166]
ENSMUSG00000058672	Tubb2a	0.556271	1484.86	1336.4	1505.55	1655.04	1477.15	1570.06	1738.2	1593.19	tubulin, beta 2A class IIA [Source:MGI Symbol;Acc:MGI:107861]
ENSMUSG00000097636	Mirt1	0.556271	2.25546	0.773938	2.55663	2.17917	0.957057	1.29602	1.91348	0.922082	myocardial infarction associated transcript 1 [Source:MGI Symbol;Acc:MGI:1922001]
ENSMUSG00000053291	Rab4b	0.557261	51.3133	45.7279	51.4139	61.6741	55.7241	65.0409	54.71	63.338	RAB4B, member RAS oncogene family [Source:MGI Symbol;Acc:MGI:105071]
ENSMUSG00000017631	Abr	0.557541	331.132	333.544	360.436	317.473	366.825	356.662	330.434	380.73	active BCR-related gene [Source:MGI Symbol;Acc:MGI:107771]
ENSMUSG00000044349	Snhg11	0.557648	636.197	605.676	644.647	621.043	622.684	673.774	750.504	650.491	small nucleolar RNA host gene 11 [Source:MGI Symbol;Acc:MGI:2441845]
ENSMUSG00000010914	Pdhx	0.558661	55.8164	48.8522	49.1031	55.326	51.7289	60.5777	52.1983	57.86	pyruvate dehydrogenase complex, component X [Source:MGI Symbol;Acc:MGI:1351627]
ENSMUSG00000029119	Man2b2	0.55955	17.7056	21.8317	23.4926	20.6652	21.2569	16.1249	14.7594	15.4913	mannosidase 2, alpha B2 [Source:MGI Symbol;Acc:MGI:1195262]
ENSMUSG00000036641	Ccdc148	0.559625	3.42814	5.45501	3.34042	5.37606	8.95504	5.18965	7.64461	6.21736	coiled-coil domain containing 148 [Source:MGI Symbol;Acc:MGI:3039583]
ENSMUSG00000063146	Clip2	0.559737	100.762	90.9517	96.3499	102.677	95.2076	105.978	105.933	114.485	CAP-GLY domain containing linker protein 2 [Source:MGI Symbol;Acc:MGI:1313136]
ENSMUSG00000001383	Zmat2	0.559774	150.577	146.431	154.305	169.412	165.469	165.236	164.382	156.731	zinc finger, matrin type 2 [Source:MGI Symbol;Acc:MGI:1913742]
ENSMUSG00000003269	Cyth2	0.559774	71.0979	77.2317	66.8995	58.0666	70.2268	81.4473	74.6525	68.0323	cytohesin 2 [Source:MGI Symbol;Acc:MGI:1334255]
ENSMUSG00000004996	Mri1	0.559774	18.9525	16.0022	19.0681	21.0005	24.1676	19.5226	24.5269	27.1219	methylthioribose-1-phosphate isomerase 1 [Source:MGI Symbol;Acc:MGI:1915123]
ENSMUSG00000006720	Zfp184	0.559774	1.43401	3.00805	2.85919	2.71496	1.38947	1.24355	1.84699	1.4879	zinc finger protein 184 (Kruppel-like) [Source:MGI Symbol;Acc:MGI:1922244]
ENSMUSG00000017421	Zfp207	0.559774	77.8325	115.604	98.2919	90.0825	83.5023	94.6284	79.9569	94.0301	zinc finger protein 207 [Source:MGI Symbol;Acc:MGI:1340045]
ENSMUSG00000020277	Pfkl	0.559774	95.3512	93.6637	91.8648	94.1702	111.799	110.045	85.5383	99.6051	phosphofructokinase, liver, B-type [Source:MGI Symbol;Acc:MGI:97547]
ENSMUSG00000020530	Ggnbp2	0.559774	44.6253	41.9991	49.5889	44.2342	44.2713	53.8534	52.7771	54.6771	gametogenetin binding protein 2 [Source:MGI Symbol;Acc:MGI:2387356]
ENSMUSG00000021270	Hsp90aa1	0.559774	659.376	615.333	646.776	660.74	650.889	687.567	702.892	678.054	heat shock protein 90, alpha (cytosolic), class A member 1 [Source:MGI Symbol;Acc:MGI:96250]
ENSMUSG00000021671	Poc5	0.559774	18.538	19.5705	20.0332	17.4866	20.0481	20.0712	22.1032	21.07	POC5 centriolar protein [Source:MGI Symbol;Acc:MGI:1914713]
ENSMUSG00000026923	Notch1	0.559774	18.6123	21.2496	16.5806	18.325	20.7534	19.5826	19.9855	22.715	notch 1 [Source:MGI Symbol;Acc:MGI:97363]
ENSMUSG00000028541	B4galt2	0.559774	104.516	99.255	100.644	95.3235	93.5105	102.884	116.949	112.81	UDP-Gal:betaGlcNAc beta 1,4- galactosyltransferase, polypeptide 2 [Source:MGI Symbol;Acc:MGI:1858493]
ENSMUSG00000029026	Trp73	0.559774	4.73773	7.86534	2.81611	6.41417	4.31801	2.60686	3.42828	3.15036	transformation related protein 73 [Source:MGI Symbol;Acc:MGI:1336991]
ENSMUSG00000030002	Dusp11	0.559774	36.7049	39.1231	37.1753	35.9254	29.6184	34.5497	31.2601	33.9977	dual specificity phosphatase 11 (RNA/RNP complex 1-interacting) [Source:MGI Symbol;Acc:MGI:1919352]
ENSMUSG00000030104	Edem1	0.559774	12.4532	10.897	14.0581	12.6499	13.0407	14.9188	15.6292	14.0685	ER degradation enhancer, mannosidase alpha-like 1 [Source:MGI Symbol;Acc:MGI:2180139]
ENSMUSG00000031592	Pcm1	0.559774	33.0442	35.7588	35.1881	33.8986	29.716	28.9698	33.4976	28.4887	pericentriolar material 1 [Source:MGI Symbol;Acc:MGI:1277958]
ENSMUSG00000031861	Lpar2	0.559774	0.774553	1.04184	1.49768	1.48523	0.606771	0.492087	0.793476	0.853298	lysophosphatidic acid receptor 2 [Source:MGI Symbol;Acc:MGI:1858422]
ENSMUSG00000031971	Ccsap	0.559774	61.8626	51.3262	57.9769	56.7383	53.8843	65.579	70.3911	63.7555	centriole, cilia and spindle associated protein [Source:MGI Symbol;Acc:MGI:1920670]
ENSMUSG00000034723	Tmx4	0.559774	65.7309	64.6137	61.4466	79.7329	77.9213	78.4713	63.375	77.9739	thioredoxin-related transmembrane protein 4 [Source:MGI Symbol;Acc:MGI:106558]
ENSMUSG00000036617	Etl4	0.559774	20.9696	8.3528	7.63264	15.9485	11.5567	3.61883	11.9612	6.41428	enhancer trap locus 4 [Source:MGI Symbol;Acc:MGI:95454]
ENSMUSG00000036712	Cyld	0.559774	22.4176	27.855	24.3056	23.5616	27.2058	29.9391	28.5896	23.7032	CYLD lysine 63 deubiquitinase [Source:MGI Symbol;Acc:MGI:1921506]
ENSMUSG00000036775	Decr2	0.559774	30.5031	27.9177	30.8743	30.4634	22.4572	24.686	27.7823	25.1131	2-4-dienoyl-Coenzyme A reductase 2, peroxisomal [Source:MGI Symbol;Acc:MGI:1347059]
ENSMUSG00000038463	Olfml2b	0.559774	26.5423	28.1422	23.1357	32.0679	31.2624	33.9908	25.8501	34.0196	olfactomedin-like 2B [Source:MGI Symbol;Acc:MGI:2443310]
ENSMUSG00000045912	C2cd4c	0.559774	4.72457	4.29494	4.12212	6.23898	3.37044	2.51739	4.33726	3.84123	C2 calcium-dependent domain containing 4C [Source:MGI Symbol;Acc:MGI:2685084]
ENSMUSG00000052681	Rap1b	0.559774	74.0731	72.9893	73.623	77.3214	81.2352	79.6123	77.3723	78.5181	RAS related protein 1b [Source:MGI Symbol;Acc:MGI:894315]
ENSMUSG00000060802	B2m	0.559774	111.985	170.638	117.646	110.893	109.51	102.925	97.145	100.031	beta-2 microglobulin [Source:MGI Symbol;Acc:MGI:88127]
ENSMUSG00000066900	Suds3	0.559774	80.1955	74.4446	77.0487	74.1406	84.5588	82.0974	73.382	68.6552	suppressor of defective silencing 3 homolog (S. cerevisiae) [Source:MGI Symbol;Acc:MGI:1919204]
ENSMUSG00000086922	Gm13835	0.559774	58.3979	64.9507	55.697	71.1025	66.7411	73.5656	66.9335	61.2195	predicted gene 13835 [Source:MGI Symbol;Acc:MGI:3650921]
ENSMUSG00000095597	Gm6472	0.559774	143.323	160.426	151.739	171.35	138.346	131.14	128.882	103.547	predicted pseudogene 6472 [Source:MGI Symbol;Acc:MGI:3648396]
ENSMUSG00000096370	Gm21992	0.559774	6.54745	6.46385	7.96019	7.20892	5.3494	5.57457	5.77549	5.44069	predicted gene 21992 [Source:MGI Symbol;Acc:MGI:5439461]
ENSMUSG00000110020	RP24-502E20.5	0.559774	15.5877	12.2871	18.6093	10.7871	6.84699	10.4575	10.5966	14.4889
ENSMUSG00000042492	Tbc1d10b	0.560224	55.397	56.5723	56.3662	69.3084	69.1105	66.7303	58.4568	67.1895	TBC1 domain family, member 10b [Source:MGI Symbol;Acc:MGI:1915699]
ENSMUSG00000033379	Atp6v0b	0.560954	267.639	304.657	255.469	311.705	323.864	286.17	287.499	328.311	ATPase, H+ transporting, lysosomal V0 subunit B [Source:MGI Symbol;Acc:MGI:1890510]
ENSMUSG00000053253	Ndfip2	0.56117	82.9806	38.8239	58.7734	66.8945	56.7933	64.2647	77.8022	55.7253	Nedd4 family interacting protein 2 [Source:MGI Symbol;Acc:MGI:1923523]
ENSMUSG00000005043	Sgsh	0.561345	4.88153	4.8604	4.50239	4.33041	3.97745	2.62439	3.66253	3.40071	N-sulfoglucosamine sulfohydrolase (sulfamidase) [Source:MGI Symbol;Acc:MGI:1350341]
ENSMUSG00000029484	Anxa3	0.561345	11.5502	11.9766	8.28156	8.73158	19.1813	13.6368	18.5272	13.3004	annexin A3 [Source:MGI Symbol;Acc:MGI:1201378]
ENSMUSG00000057666	Gapdh	0.561345	238.409	241.293	279.556	142.432	145.163	192.181	143.067	206.578	glyceraldehyde-3-phosphate dehydrogenase [Source:MGI Symbol;Acc:MGI:95640]
ENSMUSG00000111375		0.561345	44.518	39.4222	46.0518	38.8542	33.7949	41.1317	36.3998	37.8633
ENSMUSG00000052296	Ppp6r1	0.56169	110.878	153.925	126.12	123.235	145.723	150.213	149.962	159.004	protein phosphatase 6, regulatory subunit 1 [Source:MGI Symbol;Acc:MGI:2442163]
ENSMUSG00000040746	Rnf167	0.561837	46.9847	66.886	54.5535	63.6605	70.3118	58.0446	63.7773	61.5814	ring finger protein 167 [Source:MGI Symbol;Acc:MGI:1917760]
ENSMUSG00000024758	Rtn3	0.563044	849.131	778.96	921.459	847.284	1032.06	981.054	973.456	962.279	reticulon 3 [Source:MGI Symbol;Acc:MGI:1339970]
ENSMUSG00000040653	Ppp1r14c	0.563376	81.5901	79.6716	77.0931	89.4363	83.7352	89.7844	89.1867	85.0209	protein phosphatase 1, regulatory (inhibitor) subunit 14c [Source:MGI Symbol;Acc:MGI:1923392]
ENSMUSG00000044288	Cnr1	0.563376	104.92	91.3521	105.637	101.522	99.0495	115.669	99.2367	126.382	cannabinoid receptor 1 (brain) [Source:MGI Symbol;Acc:MGI:104615]
ENSMUSG00000054452	Aes	0.563376	286.168	294.533	264.53	260.1	340.307	581.663	264.177	307.193	amino-terminal enhancer of split [Source:MGI Symbol;Acc:MGI:95806]
ENSMUSG00000031242	2610002M06Rik	0.563804	25.7081	25.59	27.7013	27.0647	22.2029	22.7793	21.2894	24.3248	RIKEN cDNA 2610002M06 gene [Source:MGI Symbol;Acc:MGI:1914278]
ENSMUSG00000020124	Usp15	0.564212	20.5426	18.6073	18.709	21.0324	23.8933	18.954	14.6204	17.12	ubiquitin specific peptidase 15 [Source:MGI Symbol;Acc:MGI:101857]
ENSMUSG00000036309	Skp1a	0.564212	267.869	266.598	234.464	305.259	324.245	309.395	316.035	274.294	S-phase kinase-associated protein 1A [Source:MGI Symbol;Acc:MGI:103575]
ENSMUSG00000022792	Yars2	0.565965	13.7375	10.6202	13.3073	14.8259	15.9453	16.7669	13.9165	19.0123	tyrosyl-tRNA synthetase 2 (mitochondrial) [Source:MGI Symbol;Acc:MGI:1917370]
ENSMUSG00000025157	Zdhhc16	0.565965	35.7036	28.9941	34.0355	30.9811	31.0245	41.4185	38.6777	32.0283	zinc finger, DHHC domain containing 16 [Source:MGI Symbol;Acc:MGI:1921418]
ENSMUSG00000025764	Jade1	0.565965	8.07185	6.97306	9.02437	7.22745	8.13826	6.58165	7.02122	7.74802	jade family PHD finger 1 [Source:MGI Symbol;Acc:MGI:1925835]
ENSMUSG00000025789	St8sia2	0.565965	6.27589	6.91791	7.019	5.45855	3.69129	4.57507	6.35608	4.5252	ST8 alpha-N-acetyl-neuraminide alpha-2,8-sialyltransferase 2 [Source:MGI Symbol;Acc:MGI:106020]
ENSMUSG00000051726	Kcnf1	0.565965	28.8726	20.2606	32.487	22.6677	16.8441	20.8863	22.3581	21.4734	potassium voltage-gated channel, subfamily F, member 1 [Source:MGI Symbol;Acc:MGI:2687399]
ENSMUSG00000087236	Gm1305	0.565965	0.470077	0.416724	0.503413	1.29911	1.08103	1.1479	0.88787	0.898986	predicted gene 1305 [Source:MGI Symbol;Acc:MGI:2686151]
ENSMUSG00000039239	Tgfb2	0.566082	30.8394	36.4693	29.425	39.7065	41.4182	37.9407	26.7859	38.6807	transforming growth factor, beta 2 [Source:MGI Symbol;Acc:MGI:98726]
ENSMUSG00000032402	Smad3	0.568371	17.8302	17.3177	21.0143	18.4038	15.9702	16.731	12.6021	15.617	SMAD family member 3 [Source:MGI Symbol;Acc:MGI:1201674]
ENSMUSG00000017418	Arl5b	0.568442	14.298	11.2709	13.6582	12.3518	8.59605	16.1343	13.8108	13.4634	ADP-ribosylation factor-like 5B [Source:MGI Symbol;Acc:MGI:1923119]
ENSMUSG00000024654	Asrgl1	0.568745	94.8894	107.02	89.5615	94.0432	99.4979	102.984	98.7409	98.68	asparaginase like 1 [Source:MGI Symbol;Acc:MGI:1913764]
ENSMUSG00000033007	Asic4	0.568745	18.2084	20.6771	15.3265	28.1147	10.6905	14.587	16.4338	18.5512	acid-sensing (proton-gated) ion channel family member 4 [Source:MGI Symbol;Acc:MGI:2652846]
ENSMUSG00000032867	Fbxw8	0.570176	29.1298	32.1484	27.7974	29.557	33.6759	32.5352	29.4989	33.2587	F-box and WD-40 domain protein 8 [Source:MGI Symbol;Acc:MGI:1923041]
ENSMUSG00000000078	Klf6	0.570292	20.9717	20.2619	21.0933	20.7271	18.5403	23.4327	25.9861	22.8709	Kruppel-like factor 6 [Source:MGI Symbol;Acc:MGI:1346318]
ENSMUSG00000005802	Slc30a4	0.570292	22.7234	21.6706	22.473	24.9022	22.2502	25.0049	27.9464	24.3106	solute carrier family 30 (zinc transporter), member 4 [Source:MGI Symbol;Acc:MGI:1345282]
ENSMUSG00000025427	Rnf165	0.570292	58.9657	44.3512	65.0508	44.7347	44.5401	61.0929	72.4194	54.579	ring finger protein 165 [Source:MGI Symbol;Acc:MGI:2444521]
ENSMUSG00000055761	Nkain3	0.570292	2.23963	3.40844	0.955628	2.86648	0.547155	2.40167	1.88973	1.66543	Na+/K+ transporting ATPase interacting 3 [Source:MGI Symbol;Acc:MGI:2444830]
ENSMUSG00000020707	Rnf135	0.570533	3.05227	3.70408	3.93114	5.50754	1.54826	3.08786	2.98099	2.99093	ring finger protein 135 [Source:MGI Symbol;Acc:MGI:1919206]
ENSMUSG00000028495	Rps6	0.571115	273.706	294.106	294.793	264.67	255.517	234.078	250.543	274.258	ribosomal protein S6 [Source:MGI Symbol;Acc:MGI:98159]
ENSMUSG00000072837	Mir546	0.571115	77.96	51.4394	72.7045	59.522	62.7286	80.7759	68.1302	73.0994	microRNA 546 [Source:MGI Symbol;Acc:MGI:3619433]
ENSMUSG00000034278	Dnajc17	0.571304	24.3688	18.0347	19.2433	26.8449	18.2504	17.0421	17.6673	18.7409	DnaJ heat shock protein family (Hsp40) member C17 [Source:MGI Symbol;Acc:MGI:1916658]
ENSMUSG00000043733	Ptpn11	0.571304	59.0253	67.3678	59.1385	66.6094	69.2712	65.9044	65.6118	64.3284	protein tyrosine phosphatase, non-receptor type 11 [Source:MGI Symbol;Acc:MGI:99511]
ENSMUSG00000066607	6030419C18Rik	0.571304	142.226	121.736	144.524	140.107	134.978	170.113	147.321	168.676	RIKEN cDNA 6030419C18 gene [Source:MGI Symbol;Acc:MGI:2442108]
ENSMUSG00000001988	Npas1	0.571928	19.4404	14.3258	18.8044	16.1126	17.9543	22.6757	17.4717	22.3029	neuronal PAS domain protein 1 [Source:MGI Symbol;Acc:MGI:109205]
ENSMUSG00000046138	9930021J03Rik	0.571928	19.1596	17.7946	19.1658	16.8188	12.6763	15.4415	15.1731	16.854	RIKEN cDNA 9930021J03 gene [Source:MGI Symbol;Acc:MGI:2444398]
ENSMUSG00000046818	Ddit4l	0.571928	6.88276	5.20575	9.03965	5.66342	5.74205	8.32322	9.25759	5.90863	DNA-damage-inducible transcript 4-like [Source:MGI Symbol;Acc:MGI:1920534]
ENSMUSG00000109125	Gm45159	0.571928	0.661846	0.720577	0.761427	0.580206	0.584473	0.383465	0.538007	0.518391	predicted gene 45159 [Source:MGI Symbol;Acc:MGI:5753735]
ENSMUSG00000027889	Ampd2	0.57213	52.8131	47.7497	50.8782	43.4048	36.8545	50.0802	37.2351	37.5224	adenosine monophosphate deaminase 2 [Source:MGI Symbol;Acc:MGI:88016]
ENSMUSG00000026608	Kctd3	0.573611	79.3407	67.6701	71.4031	84.1171	71.6077	61.3801	89.2003	83.3094	potassium channel tetramerisation domain containing 3 [Source:MGI Symbol;Acc:MGI:2444629]
ENSMUSG00000028580	Pum1	0.573611	72.9564	73.4993	81.1333	75.5716	64.1282	57.4788	61.6793	72.4006	pumilio RNA-binding family member 1 [Source:MGI Symbol;Acc:MGI:1931749]
ENSMUSG00000044548	Dact1	0.573611	14.778	17.036	11.9313	16.6533	14.9483	8.8601	9.05838	9.34232	dishevelled-binding antagonist of beta-catenin 1 [Source:MGI Symbol;Acc:MGI:1891740]
ENSMUSG00000064065	Ipcef1	0.574019	2.10977	0.850298	8.24897	0.952288	1.22321	0.772938	1.11671	3.45033	interaction protein for cytohesin exchange factors 1 [Source:MGI Symbol;Acc:MGI:2444159]
ENSMUSG00000031711	Zfp330	0.574977	24.1495	21.7875	16.6379	28.0515	30.5806	28.7648	34.9756	29.1872	zinc finger protein 330 [Source:MGI Symbol;Acc:MGI:1353574]
ENSMUSG00000022935	Grik1	0.57526	8.59514	6.5042	13.6798	6.78038	6.14804	7.68742	10.3424	9.70525	glutamate receptor, ionotropic, kainate 1 [Source:MGI Symbol;Acc:MGI:95814]
ENSMUSG00000063849	Ppcdc	0.57526	3.58602	2.51513	2.30727	3.15142	3.75389	4.89923	2.20696	2.55998	phosphopantothenoylcysteine decarboxylase [Source:MGI Symbol;Acc:MGI:1914062]
ENSMUSG00000107062	Gm43580	0.57526	100.515	76.4518	74.8216	130.091	103.278	101.641	147.375	115.277	predicted gene 43580 [Source:MGI Symbol;Acc:MGI:5663717]
ENSMUSG00000008859	Rala	0.575335	84.4811	80.0871	88.4726	82.1087	79.0472	88.4493	96.1035	96.0335	v-ral simian leukemia viral oncogene A (ras related) [Source:MGI Symbol;Acc:MGI:1927243]
ENSMUSG00000022020	Naa16	0.575508	3.60992	1.46677	3.88117	3.20094	1.98197	1.33011	2.57944	4.15035	N(alpha)-acetyltransferase 16, NatA auxiliary subunit [Source:MGI Symbol;Acc:MGI:1914147]
ENSMUSG00000018363	Smurf2	0.575944	23.4673	27.1152	21.8639	22.181	18.1745	20.79	16.6178	17.5392	SMAD specific E3 ubiquitin protein ligase 2 [Source:MGI Symbol;Acc:MGI:1913563]
ENSMUSG00000028073	Pear1	0.575944	2.32506	3.67086	3.77942	2.22115	3.19341	2.93875	5.54383	4.06552	platelet endothelial aggregation receptor 1 [Source:MGI Symbol;Acc:MGI:1920432]
ENSMUSG00000048076	Arf1	0.575944	568.972	517.897	577.416	508.406	550.525	585.434	585.972	568.293	ADP-ribosylation factor 1 [Source:MGI Symbol;Acc:MGI:99431]
ENSMUSG00000056771	Gm10010	0.575944	3.00385	4.26635	3.15918	2.31237	1.58963	2.23002	3.16052	1.62473	predicted gene 10010 [Source:MGI Symbol;Acc:MGI:3641978]
ENSMUSG00000022983	Scaf4	0.576057	31.3157	29.3636	29.6411	25.3554	22.9906	24.9959	23.1589	26.666	SR-related CTD-associated factor 4 [Source:MGI Symbol;Acc:MGI:2146350]
ENSMUSG00000026577	Blzf1	0.576057	23.6126	24.663	21.6494	22.4443	23.4999	24.4234	29.9402	24.4303	basic leucine zipper nuclear factor 1 [Source:MGI Symbol;Acc:MGI:1201607]
ENSMUSG00000042105	Inpp5f	0.576057	115.632	66.9965	98.1104	90.3768	110.958	108.304	203.221	116.765	inositol polyphosphate-5-phosphatase F [Source:MGI Symbol;Acc:MGI:2141867]
ENSMUSG00000002265	Peg3	0.57643	127.84	112.464	112.344	110.739	93.3785	92.0543	104.998	87.3618	paternally expressed 3 [Source:MGI Symbol;Acc:MGI:104748]
ENSMUSG00000022193	Psmb5	0.57643	195.159	184.401	166.88	246.698	254.373	247.155	209.712	189.312	proteasome (prosome, macropain) subunit, beta type 5 [Source:MGI Symbol;Acc:MGI:1194513]
ENSMUSG00000028180	Zranb2	0.57643	114.08	105.408	95.885	136.244	104.746	111.22	130.91	126.404	zinc finger, RAN-binding domain containing 2 [Source:MGI Symbol;Acc:MGI:1858211]
ENSMUSG00000028672	Hmgcl	0.57643	22.9403	22.8079	21.5834	26.7795	24.1575	28.3605	27.4545	21.4969	3-hydroxy-3-methylglutaryl-Coenzyme A lyase [Source:MGI Symbol;Acc:MGI:96158]
ENSMUSG00000028886	Eya3	0.57643	16.931	15.5382	18.8693	17.8102	15.3763	13.0613	13.379	12.857	EYA transcriptional coactivator and phosphatase 3 [Source:MGI Symbol;Acc:MGI:109339]
ENSMUSG00000029221	Slc30a9	0.57643	57.1869	56.2583	49.3912	56.7722	59.3422	56.8622	55.9629	60.7391	solute carrier family 30 (zinc transporter), member 9 [Source:MGI Symbol;Acc:MGI:1923690]
ENSMUSG00000029578	Wipi2	0.57643	48.9568	52.9809	49.1415	72.5157	56.6755	58.3976	51.5925	51.0981	WD repeat domain, phosphoinositide interacting 2 [Source:MGI Symbol;Acc:MGI:1923831]
ENSMUSG00000033917	Gde1	0.57643	318.877	289.727	351.997	311.557	356.515	335.071	314.413	329.845	glycerophosphodiester phosphodiesterase 1 [Source:MGI Symbol;Acc:MGI:1891827]
ENSMUSG00000048232	Fbxo10	0.57643	27.4071	29.6897	29.6406	30.5625	24.849	23.3543	24.0682	28.5353	F-box protein 10 [Source:MGI Symbol;Acc:MGI:2686937]
ENSMUSG00000050088	1600012H06Rik	0.57643	13.9662	17.1752	15.9004	15.4487	20.2182	14.7649	19.2698	18.0797	RIKEN cDNA 1600012H06 gene [Source:MGI Symbol;Acc:MGI:1915162]
ENSMUSG00000058704	Memo1	0.57643	41.0931	35.0402	33.9809	45.2515	42.2412	41.1251	49.604	40.7435	mediator of cell motility 1 [Source:MGI Symbol;Acc:MGI:1924140]
ENSMUSG00000059273	Zc3h4	0.57643	32.6791	33.0299	32.427	32.2396	19.7064	20.299	25.9596	27.1602	zinc finger CCCH-type containing 4 [Source:MGI Symbol;Acc:MGI:2682314]
ENSMUSG00000063015	Ccni	0.57643	292.245	295.73	271.571	284.694	270.444	308.597	308.6	303.285	cyclin I [Source:MGI Symbol;Acc:MGI:1341077]
ENSMUSG00000071253	Slc25a16	0.57643	33.5436	28.6632	34.0766	33.8871	35.424	44.4897	38.2227	34.6966	solute carrier family 25 (mitochondrial carrier, Graves disease autoantigen), member 16 [Source:MGI Symbol;Acc:MGI:1920382]
ENSMUSG00000072258	Taf1a	0.57643	15.2012	13.5112	13.421	18.0687	13.9647	10.7955	13.2588	9.42856	TATA-box binding protein associated factor, RNA polymerase I, A [Source:MGI Symbol;Acc:MGI:109578]
ENSMUSG00000082029	H3f3c	0.57643	8.11389	9.00948	7.00512	11.5317	15.6945	10.5877	10.6508	14.1764	H3 histone, family 3C [Source:MGI Symbol;Acc:MGI:3650546]
ENSMUSG00000087524	Gm14285	0.57643	8.06689	8.79363	7.29364	6.06589	10.8817	12.7092	10.3383	11.1202	predicted gene 14285 [Source:MGI Symbol;Acc:MGI:3650188]
ENSMUSG00000104033	Gm37773	0.57643	6.91203	5.98722	5.84891	7.76457	8.52032	8.21931	9.15545	7.64325	predicted gene, 37773 [Source:MGI Symbol;Acc:MGI:5611001]
ENSMUSG00000021366	Hivep1	0.576641	14.5477	11.9911	16.2458	12.2407	9.04465	10.1469	12.9183	11.6653	human immunodeficiency virus type I enhancer binding protein 1 [Source:MGI Symbol;Acc:MGI:96100]
ENSMUSG00000031297	Slc7a3	0.577114	9.20263	3.83643	8.30994	7.71518	4.4165	5.15994	5.93067	6.23542	solute carrier family 7 (cationic amino acid transporter, y+ system), member 3 [Source:MGI Symbol;Acc:MGI:1100521]
ENSMUSG00000035776	Cd99l2	0.578065	46.3743	43.3539	42.1506	36.1349	41.4261	41.8574	45.4966	42.901	CD99 antigen-like 2 [Source:MGI Symbol;Acc:MGI:2177151]
ENSMUSG00000094108	Gm17258	0.578189	4.92621	4.24418	5.4815	3.07606	2.22874	3.57538	2.56149	3.76817	predicted gene, 17258 [Source:MGI Symbol;Acc:MGI:4936892]
ENSMUSG00000092972	Mir3078	0.579545	125.634	124.5	139.743	135.023	139.98	172.753	166.245	130.013	microRNA 3078 [Source:MGI Symbol;Acc:MGI:4834251]
ENSMUSG00000106468	AC122844.1	0.579545	18.9258	19.7115	18.8291	14.2668	6.45676	8.73992	8.25689	11.71
ENSMUSG00000028436	Dcaf12	0.580005	44.6704	42.7375	40.5409	47.1846	45.7204	45.2738	49.3503	45.5172	DDB1 and CUL4 associated factor 12 [Source:MGI Symbol;Acc:MGI:1916220]
ENSMUSG00000079658	Tceb1	0.580005	121.104	107.14	124.118	119.545	109.179	122.49	119.89	107.829	transcription elongation factor B (SIII), polypeptide 1 [Source:MGI Symbol;Acc:MGI:1915173]
ENSMUSG00000021360	Gcnt2	0.58054	10.0836	9.7745	7.82852	4.99432	4.73479	6.80711	4.56889	8.17113	glucosaminyl (N-acetyl) transferase 2, I-branching enzyme [Source:MGI Symbol;Acc:MGI:1100870]
ENSMUSG00000027384	Ndufaf5	0.582142	29.9841	29.7764	28.8818	36.6146	34.3975	33.6478	34.1605	32.5225	NADH dehydrogenase (ubiquinone) complex I, assembly factor 5 [Source:MGI Symbol;Acc:MGI:1916737]
ENSMUSG00000029005	Draxin	0.584636	4.63699	8.25713	5.00329	6.66309	4.53306	4.54201	4.53772	4.75553	dorsal inhibitory axon guidance protein [Source:MGI Symbol;Acc:MGI:1917683]
ENSMUSG00000031622	Sin3b	0.584636	88.1527	95.6425	85.7532	120.529	99.3769	91.0924	103.47	89.3934	transcriptional regulator, SIN3B (yeast) [Source:MGI Symbol;Acc:MGI:107158]
ENSMUSG00000034780	B3galt1	0.584636	27.2355	9.86903	9.52115	13.3807	9.97101	23.131	6.64018	18.2153	UDP-Gal:betaGlcNAc beta 1,3-galactosyltransferase, polypeptide 1 [Source:MGI Symbol;Acc:MGI:1349403]
ENSMUSG00000038485	Socs7	0.584636	56.8991	59.6138	59.265	60.3482	55.6018	62.5401	63.334	64.8642	suppressor of cytokine signaling 7 [Source:MGI Symbol;Acc:MGI:2651588]
ENSMUSG00000040710	St8sia4	0.584636	7.04328	7.79066	8.03	4.94516	4.71366	6.69587	3.23361	5.02093	ST8 alpha-N-acetyl-neuraminide alpha-2,8-sialyltransferase 4 [Source:MGI Symbol;Acc:MGI:106018]
ENSMUSG00000050321	Neto1	0.584636	114.66	105.628	124.216	109.65	92.077	107.621	89.7053	101.853	neuropilin (NRP) and tolloid (TLL)-like 1 [Source:MGI Symbol;Acc:MGI:2180216]
ENSMUSG00000062526	Mppe1	0.584636	9.59935	9.83388	8.48084	9.60189	11.2683	10.7303	11.5782	11.1753	metallophosphoesterase 1 [Source:MGI Symbol;Acc:MGI:2661311]
ENSMUSG00000109812	RP23-235I2.1	0.584636	3.70324	3.75104	3.4163	4.85072	2.1771	3.54107	3.06043	2.51407
ENSMUSG00000028757	Ddost	0.585134	82.3833	83.2937	79.6237	84.1475	94.3341	89.2368	81.1425	88.619	dolichyl-di-phosphooligosaccharide-protein glycotransferase [Source:MGI Symbol;Acc:MGI:1194508]
ENSMUSG00000063260	Syt10	0.585134	7.25077	6.49571	7.24538	4.69643	4.31927	3.77617	4.35386	5.08144	synaptotagmin X [Source:MGI Symbol;Acc:MGI:1859546]
ENSMUSG00000067629	Syngap1	0.585134	320.821	264.076	335.305	272.827	265.808	305.056	346.791	399.671	synaptic Ras GTPase activating protein 1 homolog (rat) [Source:MGI Symbol;Acc:MGI:3039785]
ENSMUSG00000026926	Pmpca	0.58528	73.3609	76.2779	76.8635	75.0861	77.9269	81.2773	76.2239	77.6176	peptidase (mitochondrial processing) alpha [Source:MGI Symbol;Acc:MGI:1918568]
ENSMUSG00000033106	Slc7a6os	0.586476	19.0761	22.7153	23.4601	26.5566	16.5364	24.124	19.1697	26.35	solute carrier family 7, member 6 opposite strand [Source:MGI Symbol;Acc:MGI:1916951]
ENSMUSG00000060216	Arrb2	0.587007	65.7202	63.3217	65.1568	65.0612	50.8167	58.4955	53.9554	58.8602	arrestin, beta 2 [Source:MGI Symbol;Acc:MGI:99474]
ENSMUSG00000028385	Snx30	0.587219	28.2208	30.0541	27.5257	28.4017	31.5173	32.148	29.4833	30.2264	sorting nexin family member 30 [Source:MGI Symbol;Acc:MGI:2443882]
ENSMUSG00000023277	Twf2	0.588471	46.649	35.3687	41.3366	36.9966	37.9505	60.1835	53.1511	49.8887	twinfilin actin binding protein 2 [Source:MGI Symbol;Acc:MGI:1346078]
ENSMUSG00000028469	Npr2	0.589074	30.9987	37.067	29.9586	31.0786	30.4989	28.4837	23.4979	26.0281	natriuretic peptide receptor 2 [Source:MGI Symbol;Acc:MGI:97372]
ENSMUSG00000085151	1110018N20Rik	0.5891	9.9244	5.97317	5.64639	9.17137	5.17391	6.40515	9.03677	10.3336	RIKEN cDNA 1110018N20 gene [Source:MGI Symbol;Acc:MGI:1915753]
ENSMUSG00000019189	Rnf145	0.589321	63.0099	68.4822	68.0606	68.6265	66.9126	74.6932	75.2749	76.4616	ring finger protein 145 [Source:MGI Symbol;Acc:MGI:1921565]
ENSMUSG00000027637	1110008F13Rik	0.589321	86.1688	87.1762	93.4272	87.8326	95.2949	111.302	86.7782	91.5098	RIKEN cDNA 1110008F13 gene [Source:MGI Symbol;Acc:MGI:1914638]
ENSMUSG00000030729	Pgm2l1	0.589321	184.312	156.087	192.505	162.385	158.925	189.954	210.424	208.67	phosphoglucomutase 2-like 1 [Source:MGI Symbol;Acc:MGI:1918224]
ENSMUSG00000032172	Olfm2	0.589321	94.253	75.7778	101.564	72.9477	57.1737	71.9735	83.9541	71.7262	olfactomedin 2 [Source:MGI Symbol;Acc:MGI:3045350]
ENSMUSG00000038914	Dido1	0.589321	32.6084	33.9708	32.5037	34.9388	26.5282	29.9777	28.6898	22.2148	death inducer-obliterator 1 [Source:MGI Symbol;Acc:MGI:1344352]
ENSMUSG00000055653	Gpc3	0.589321	5.60018	10.0714	2.83999	9.33289	5.94418	4.14084	3.12825	3.51989	glypican 3 [Source:MGI Symbol;Acc:MGI:104903]
ENSMUSG00000016763	Scube1	0.589567	14.3211	9.67048	10.5494	8.77249	6.8569	9.49661	7.00789	10.539	signal peptide, CUB domain, EGF-like 1 [Source:MGI Symbol;Acc:MGI:1890616]
ENSMUSG00000020483	Dynll2	0.589567	537.859	567.841	459.122	593.667	636.688	574.203	611.367	518.2	dynein light chain LC8-type 2 [Source:MGI Symbol;Acc:MGI:1915347]
ENSMUSG00000021238	Aldh6a1	0.589567	28.9105	31.3321	28.436	31.1075	31.0023	33.0631	30.8895	28.3959	aldehyde dehydrogenase family 6, subfamily A1 [Source:MGI Symbol;Acc:MGI:1915077]
ENSMUSG00000042165	Gm9774	0.589567	7.10681	9.44707	9.81864	8.83365	8.38829	10.608	9.61962	13.4219	predicted pseudogene 9774 [Source:MGI Symbol;Acc:MGI:3642386]
ENSMUSG00000053214	Gm9899	0.589567	5.0844	2.90394	7.66681	3.94426	4.66622	4.29053	8.51437	8.94695	predicted gene 9899 [Source:MGI Symbol;Acc:MGI:3708711]
ENSMUSG00000103183	Gm37090	0.589567	4.90152	4.50926	3.86704	4.61011	3.39967	2.83497	4.5329	2.28884	predicted gene, 37090 [Source:MGI Symbol;Acc:MGI:5610318]
ENSMUSG00000035305	Ror1	0.591133	2.02697	2.08048	2.30741	2.95452	1.74527	1.76142	1.31703	1.85835	receptor tyrosine kinase-like orphan receptor 1 [Source:MGI Symbol;Acc:MGI:1347520]
ENSMUSG00000039308	Ndst2	0.591133	11.6713	14.6226	14.242	11.3933	10.598	10.0972	10.069	10.6593	N-deacetylase/N-sulfotransferase (heparan glucosaminyl) 2 [Source:MGI Symbol;Acc:MGI:97040]
ENSMUSG00000040260	Daam2	0.591403	36.958	36.6658	38.7079	34.799	37.6848	42.3283	43.3735	38.6031	dishevelled associated activator of morphogenesis 2 [Source:MGI Symbol;Acc:MGI:1923691]
ENSMUSG00000029165	Agbl5	0.593897	9.20854	8.41768	8.11168	7.73175	9.267	6.5306	6.13494	6.3001	ATP/GTP binding protein-like 5 [Source:MGI Symbol;Acc:MGI:2441745]
ENSMUSG00000053025	Sv2b	0.593897	222.432	147.95	203.552	177.62	182.372	213.569	218.2	206.615	synaptic vesicle glycoprotein 2 b [Source:MGI Symbol;Acc:MGI:1927338]
ENSMUSG00000004319	Clcn3	0.594679	87.0822	91.2755	91.0381	98.4811	92.7308	96.4775	93.1617	93.4373	chloride channel, voltage-sensitive 3 [Source:MGI Symbol;Acc:MGI:103555]
ENSMUSG00000030782	Tgfb1i1	0.594679	14.8907	24.1736	13.8385	14.5224	17.0162	17.1795	15.0521	25.2178	transforming growth factor beta 1 induced transcript 1 [Source:MGI Symbol;Acc:MGI:102784]
ENSMUSG00000035495	Tstd2	0.594679	7.65859	8.65859	8.73247	8.4953	6.72529	9.35251	7.09162	7.04664	thiosulfate sulfurtransferase (rhodanese)-like domain containing 2 [Source:MGI Symbol;Acc:MGI:3039624]
ENSMUSG00000039844	Rapgef1	0.594679	78.0231	99.2925	98.0017	109.742	75.891	82.0835	96.0697	107.692	Rap guanine nucleotide exchange factor (GEF) 1 [Source:MGI Symbol;Acc:MGI:104580]
ENSMUSG00000040699	Limd2	0.594679	56.4214	61.9575	58.6589	57.6165	60.2071	65.8591	55.4117	67.5642	LIM domain containing 2 [Source:MGI Symbol;Acc:MGI:1915053]
ENSMUSG00000040734	Ppp1r13l	0.594679	3.20029	5.92112	3.10093	3.24133	3.2761	4.2066	3.72576	2.32904	protein phosphatase 1, regulatory (inhibitor) subunit 13 like [Source:MGI Symbol;Acc:MGI:3525053]
ENSMUSG00000041923	Nol4	0.594679	56.2196	53.9328	51.6757	49.4574	38.5579	50.2931	41.9801	49.3488	nucleolar protein 4 [Source:MGI Symbol;Acc:MGI:2441684]
ENSMUSG00000041957	Pkp2	0.594679	26.0132	23.6935	28.8749	25.8807	24.9442	34.3734	31.075	30.4979	plakophilin 2 [Source:MGI Symbol;Acc:MGI:1914701]
ENSMUSG00000055675	Kbtbd11	0.594679	85.3401	122.011	96.4288	101.803	72.3855	86.6004	68.4898	72.1027	kelch repeat and BTB (POZ) domain containing 11 [Source:MGI Symbol;Acc:MGI:1922151]
ENSMUSG00000068876	Cgn	0.594679	1.87285	2.78061	2.6175	3.89543	1.92408	1.45137	2.37694	1.6573	cingulin [Source:MGI Symbol;Acc:MGI:1927237]
ENSMUSG00000080078	Gm15583	0.594679	1.16641	0.9625	1.45716	1.08274	0.514659	0.883665	0.815657	0.883749	predicted gene 15583 [Source:MGI Symbol;Acc:MGI:3783031]
ENSMUSG00000081643	Gm11605	0.594679	2.20693	3.33129	2.69163	3.75331	3.61817	5.44	3.50686	5.88036	predicted gene 11605 [Source:MGI Symbol;Acc:MGI:3651339]
ENSMUSG00000021032	Ngb	0.594891	4.18769	8.55808	2.8394	5.8112	2.2142	1.83821	3.55216	2.27431	neuroglobin [Source:MGI Symbol;Acc:MGI:2151886]
ENSMUSG00000017802	Fam134c	0.59587	57.0287	47.9866	51.4096	55.5879	53.8538	55.2992	55.5511	57.9266	family with sequence similarity 134, member C [Source:MGI Symbol;Acc:MGI:1915248]
ENSMUSG00000020190	Mknk2	0.59587	45.5928	41.1183	40.8176	45.3779	34.288	36.7735	36.5072	37.849	MAP kinase-interacting serine/threonine kinase 2 [Source:MGI Symbol;Acc:MGI:894279]
ENSMUSG00000028126	Pip5k1a	0.59587	33.2704	31.0712	39.372	28.2058	35.8413	34.591	36.6549	39.1352	phosphatidylinositol-4-phosphate 5-kinase, type 1 alpha [Source:MGI Symbol;Acc:MGI:107929]
ENSMUSG00000075701	Vimp	0.59587	64.9551	65.4856	46.8031	67.7581	69.7941	59.7726	71.5788	68.5975	VCP-interacting membrane protein [Source:MGI Symbol;Acc:MGI:95994]
ENSMUSG00000021643	Serf1	0.596109	58.4839	46.0437	49.9062	46.7685	41.7839	33.3918	37.8117	44.6543	small EDRK-rich factor 1 [Source:MGI Symbol;Acc:MGI:1337114]
ENSMUSG00000031605	Klhl2	0.596109	177.025	125.57	166.714	152.284	152.4	167.555	145.281	134.069	kelch-like 2, Mayven [Source:MGI Symbol;Acc:MGI:1924363]
ENSMUSG00000079104	Prps1l3	0.596109	12.4092	12.6668	9.57601	17.978	10.9271	7.78624	8.23335	8.3221	phosphoribosyl pyrophosphate synthetase 1-like 3 [Source:MGI Symbol;Acc:MGI:3779453]
ENSMUSG00000013033	Adgrl1	0.596256	308.038	262.453	293.459	259.147	256.654	339.532	325.073	336.61	adhesion G protein-coupled receptor L1 [Source:MGI Symbol;Acc:MGI:1929461]
ENSMUSG00000057335	Cep170	0.596453	46.0162	40.6384	55.1374	44.9932	36.5121	42.0298	42.8179	31.8903	centrosomal protein 170 [Source:MGI Symbol;Acc:MGI:1918348]
ENSMUSG00000038172	Ttc39b	0.597091	13.3305	11.3049	12.1661	12.59	7.72964	11.353	9.71703	10.8562	tetratricopeptide repeat domain 39B [Source:MGI Symbol;Acc:MGI:1917113]
ENSMUSG00000039218	Srrm2	0.597091	211.55	157.689	223.8	140.283	198.442	171.657	157.431	180.492	serine/arginine repetitive matrix 2 [Source:MGI Symbol;Acc:MGI:1923206]
ENSMUSG00000041645	Ddx24	0.597091	76.6558	101.215	121.785	65.7146	119.712	77.2776	72.9923	81.8653	DEAD (Asp-Glu-Ala-Asp) box polypeptide 24 [Source:MGI Symbol;Acc:MGI:1351337]
ENSMUSG00000041930	Fam222a	0.597091	6.7312	8.36713	6.09136	8.8604	8.70131	5.01674	4.7622	4.99245	family with sequence similarity 222, member A [Source:MGI Symbol;Acc:MGI:3605543]
ENSMUSG00000042428	Mgat3	0.597091	85.0557	91.1628	78.8049	86.1672	84.3628	93.6661	88.4862	91.0777	mannoside acetylglucosaminyltransferase 3 [Source:MGI Symbol;Acc:MGI:104532]
ENSMUSG00000052921	Arhgef15	0.597091	4.55411	3.72932	4.13582	3.1322	2.43762	2.62865	4.58917	2.71394	Rho guanine nucleotide exchange factor (GEF) 15 [Source:MGI Symbol;Acc:MGI:3045246]
ENSMUSG00000078812	Eif5a	0.597091	346.41	297.173	370.066	374.692	329.386	397.962	313.763	321.861	eukaryotic translation initiation factor 5A [Source:MGI Symbol;Acc:MGI:106248]
ENSMUSG00000057181	5730455P16Rik	0.598633	41.6243	40.7216	44.3819	45.9409	43.9676	43.8601	50.0477	46.8503	RIKEN cDNA 5730455P16 gene [Source:MGI Symbol;Acc:MGI:1917841]
ENSMUSG00000001100	Poldip2	0.599372	76.9845	77.1485	71.5438	75.1873	83.7536	81.2139	84.4658	85.9946	polymerase (DNA-directed), delta interacting protein 2 [Source:MGI Symbol;Acc:MGI:1915061]
ENSMUSG00000006276	Eps15l1	0.599372	31.0487	38.8356	38.6237	30.4096	32.364	29.3754	32.0159	31.1608	epidermal growth factor receptor pathway substrate 15-like 1 [Source:MGI Symbol;Acc:MGI:104582]
ENSMUSG00000021219	Rgs6	0.599372	10.8772	20.9194	11.7918	9.97582	11.9799	10.2392	10.0813	18.0815	regulator of G-protein signaling 6 [Source:MGI Symbol;Acc:MGI:1354730]
ENSMUSG00000028693	Nasp	0.599372	20.8779	20.4357	17.9822	28.2527	26.2888	17.2436	21.4187	22.4807	nuclear autoantigenic sperm protein (histone-binding) [Source:MGI Symbol;Acc:MGI:1355328]
ENSMUSG00000050271	D8Ertd82e	0.599372	10.5236	11.197	14.5255	12.381	10.1679	11.3948	11.1526	9.24132	DNA segment, Chr 8, ERATO Doi 82, expressed [Source:MGI Symbol;Acc:MGI:1196223]
ENSMUSG00000097061	9330151L19Rik	0.599372	20.9866	18.3508	24.2676	23.2421	24.0694	24.7759	26.5601	23.4466	RIKEN cDNA 9330151L19 gene [Source:MGI Symbol;Acc:MGI:3041168]
ENSMUSG00000098652	Gm27671	0.599372	40.6292	25.8925	37.9765	25.0404	14.3243	26.2132	19.9461	25.1605	predicted gene, 27671 [Source:MGI Symbol;Acc:MGI:5531053]
ENSMUSG00000021629	Slc30a5	0.599632	27.4885	24.4338	23.1457	30.8844	29.3701	28.1364	30.4464	26.2294	solute carrier family 30 (zinc transporter), member 5 [Source:MGI Symbol;Acc:MGI:1916298]
ENSMUSG00000084235	Gm15421	0.601411	8.99474	14.791	9.48621	14.417	11.7244	4.43128	9.94938	5.17784	predicted gene 15421 [Source:MGI Symbol;Acc:MGI:3705475]
ENSMUSG00000022234	Cct5	0.60174	173.878	186.079	174.128	203.569	187.382	194.066	194.296	189.408	chaperonin containing Tcp1, subunit 5 (epsilon) [Source:MGI Symbol;Acc:MGI:107185]
ENSMUSG00000106892	Gm42791	0.602367	24.0681	23.91	26.9985	26.1653	19.2769	17.963	23.4837	23.655	predicted gene 42791 [Source:MGI Symbol;Acc:MGI:5662928]
ENSMUSG00000014444	Piezo1	0.602486	6.017	7.63368	7.65539	6.90695	5.92868	5.56552	5.03313	6.70114	piezo-type mechanosensitive ion channel component 1 [Source:MGI Symbol;Acc:MGI:3603204]
ENSMUSG00000018821	Avpi1	0.602486	22.409	25.5968	24.8282	23.0694	28.5214	32.1509	28.1113	26.2365	arginine vasopressin-induced 1 [Source:MGI Symbol;Acc:MGI:1916784]
ENSMUSG00000020621	Rdh14	0.602486	36.5445	29.3013	28.281	36.6493	41.4573	35.4652	41.466	31.9609	retinol dehydrogenase 14 (all-trans and 9-cis) [Source:MGI Symbol;Acc:MGI:1920402]
ENSMUSG00000021178	Psmc1	0.602486	166.575	157.426	153.096	178.479	171.346	168.283	187.403	163.475	protease (prosome, macropain) 26S subunit, ATPase 1 [Source:MGI Symbol;Acc:MGI:106054]
ENSMUSG00000021288	Klc1	0.602486	427.273	385.709	414.258	516.456	390.992	433.109	405.625	439.221	kinesin light chain 1 [Source:MGI Symbol;Acc:MGI:107978]
ENSMUSG00000024974	Smc3	0.602486	31.6525	35.6771	35.4661	33.0687	29.7623	32.8809	28.1453	28.6848	structural maintenance of chromosomes 3 [Source:MGI Symbol;Acc:MGI:1339795]
ENSMUSG00000026885	Ttll11	0.602486	16.669	11.1224	22.0362	13.9777	21.6975	14.7591	20.8032	23.0908	tubulin tyrosine ligase-like family, member 11 [Source:MGI Symbol;Acc:MGI:1921660]
ENSMUSG00000028565	Nfia	0.602486	20.2142	30.5651	15.0017	24.9413	23.9166	23.4919	29.2371	28.3865	nuclear factor I/A [Source:MGI Symbol;Acc:MGI:108056]
ENSMUSG00000028600	Podn	0.602486	2.48854	2.56676	4.35546	2.50382	2.61257	2.42702	2.49304	2.81802	podocan [Source:MGI Symbol;Acc:MGI:2674939]
ENSMUSG00000030826	Bcat2	0.602486	11.4842	12.5431	11.7606	13.7129	10.485	2.79263	4.99169	9.43333	branched chain aminotransferase 2, mitochondrial [Source:MGI Symbol;Acc:MGI:1276534]
ENSMUSG00000031207	Msn	0.602486	19.4118	20.4403	19.6609	20.6201	19.3791	22.2673	22.1411	24.6272	moesin [Source:MGI Symbol;Acc:MGI:97167]
ENSMUSG00000031479	Vps36	0.602486	26.5905	26.9728	29.8567	30.4712	27.5437	30.5584	33.6628	30.9617	vacuolar protein sorting 36 [Source:MGI Symbol;Acc:MGI:1917410]
ENSMUSG00000033434	Gtpbp6	0.602486	45.0098	35.4265	37.1059	35.2791	40.302	43.3321	50.1343	41.7656	GTP binding protein 6 (putative) [Source:MGI Symbol;Acc:MGI:1306825]
ENSMUSG00000035247	Hectd1	0.602486	40.3883	39.6477	43.6899	41.7485	34.3406	28.8517	41.453	34.7424	HECT domain containing 1 [Source:MGI Symbol;Acc:MGI:2384768]
ENSMUSG00000035934	Pknox2	0.602486	22.2812	21.1421	25.6545	17.0518	14.3143	12.7044	17.5748	16.9777	Pbx/knotted 1 homeobox 2 [Source:MGI Symbol;Acc:MGI:2445415]
ENSMUSG00000036282	Naa30	0.602486	27.6734	26.5586	22.953	28.1425	35.7416	28.2485	27.1444	28.5216	N(alpha)-acetyltransferase 30, NatC catalytic subunit [Source:MGI Symbol;Acc:MGI:1922259]
ENSMUSG00000036611	Eepd1	0.602486	9.87801	8.55751	9.43135	10.5875	11.0478	10.7698	11.2497	12.4865	endonuclease/exonuclease/phosphatase family domain containing 1 [Source:MGI Symbol;Acc:MGI:1914734]
ENSMUSG00000038545	Cul7	0.602486	18.434	22.9108	17.5183	26.5103	17.4662	16.4602	20.158	17.104	cullin 7 [Source:MGI Symbol;Acc:MGI:1913765]
ENSMUSG00000038587	Akap12	0.602486	11.8321	14.129	12.564	14.4743	11.1761	9.3926	10.9488	11.1351	A kinase (PRKA) anchor protein (gravin) 12 [Source:MGI Symbol;Acc:MGI:1932576]
ENSMUSG00000039615	Stub1	0.602486	141.139	135.119	140.863	158.011	145.652	145.847	152.907	151.333	STIP1 homology and U-Box containing protein 1 [Source:MGI Symbol;Acc:MGI:1891731]
ENSMUSG00000041769	Ppp2r2d	0.602486	56.5888	52.7916	54.2449	67.3087	54.3569	62.0415	60.9648	76.197	protein phosphatase 2, regulatory subunit B, delta [Source:MGI Symbol;Acc:MGI:1289252]
ENSMUSG00000044707	Ccnjl	0.602486	6.09589	9.70861	9.89561	7.48748	5.74625	4.82598	6.81161	7.21581	cyclin J-like [Source:MGI Symbol;Acc:MGI:2685723]
ENSMUSG00000045994	B3gat1	0.602486	183.685	178.658	210.995	150.573	160.888	198.89	218.135	214.848	beta-1,3-glucuronyltransferase 1 (glucuronosyltransferase P) [Source:MGI Symbol;Acc:MGI:1924148]
ENSMUSG00000047767	Atg16l2	0.602486	8.90028	10.4222	8.11395	7.93016	11.7875	11.2618	12.0305	9.04184	autophagy related 16-like 2 (S. cerevisiae) [Source:MGI Symbol;Acc:MGI:1920933]
ENSMUSG00000048109	Rbm15	0.602486	4.89481	4.62057	5.34901	4.13535	3.27977	5.27093	3.19994	3.6071	RNA binding motif protein 15 [Source:MGI Symbol;Acc:MGI:2443205]
ENSMUSG00000052707	Tnrc6a	0.602486	25.4115	34.0571	33.1836	35.9643	29.82	28.2993	29.208	26.0889	trinucleotide repeat containing 6a [Source:MGI Symbol;Acc:MGI:2385292]
ENSMUSG00000058420	Syt17	0.602486	46.0582	33.8109	49.9947	45.9431	31.9422	32.035	33.0659	41.6938	synaptotagmin XVII [Source:MGI Symbol;Acc:MGI:104966]
ENSMUSG00000060657	Marf1	0.602486	27.5652	27.315	29.0104	25.3904	22.662	25.8068	22.1845	24.2679	meiosis arrest female 1 [Source:MGI Symbol;Acc:MGI:2444505]
ENSMUSG00000073411	H2-D1	0.602486	28.5137	32.054	29.2625	33.5014	30.6497	22.8751	25.0855	21.3651	histocompatibility 2, D region locus 1 [Source:MGI Symbol;Acc:MGI:95896]
ENSMUSG00000098794	Gm28038	0.602486	16.423	20.7601	21.1057	20.4167	14.3722	14.814	17.4936	9.71945	predicted gene, 28038 [Source:MGI Symbol;Acc:MGI:5547774]
ENSMUSG00000010376	Nedd8	0.602619	209.959	188.808	211.598	233.427	194.442	166.056	170.122	230.184	neural precursor cell expressed, developmentally down-regulated gene 8 [Source:MGI Symbol;Acc:MGI:97301]
ENSMUSG00000014956	Ppp1cb	0.602619	88.6689	107.453	102.796	115.034	106.656	114.801	117.305	113.17	protein phosphatase 1, catalytic subunit, beta isoform [Source:MGI Symbol;Acc:MGI:104871]
ENSMUSG00000021737	Psmd6	0.602619	97.5249	80.4625	85.6223	102.582	93.9594	100.216	109.605	99.8348	proteasome (prosome, macropain) 26S subunit, non-ATPase, 6 [Source:MGI Symbol;Acc:MGI:1913663]
ENSMUSG00000026238	Ptma	0.602619	499.908	459.064	417.893	518.643	471.364	397.535	439.279	420.496	prothymosin alpha [Source:MGI Symbol;Acc:MGI:97803]
ENSMUSG00000026248	Mrpl44	0.602619	19.4868	20.3614	22.6841	25.6774	26.1503	22.4747	26.2054	28.1829	mitochondrial ribosomal protein L44 [Source:MGI Symbol;Acc:MGI:1916413]
ENSMUSG00000027963	Extl2	0.602619	53.4915	50.3582	53.1967	54.5541	55.3756	57.1753	51.1823	58.5234	exostoses (multiple)-like 2 [Source:MGI Symbol;Acc:MGI:1889574]
ENSMUSG00000028452	Vcp	0.602619	202.442	196.954	215.767	247.614	217.904	194.533	210.847	206.83	valosin containing protein [Source:MGI Symbol;Acc:MGI:99919]
ENSMUSG00000033948	Zswim5	0.602619	9.04838	10.4319	11.5506	9.29819	7.46843	8.70815	7.05165	9.49706	zinc finger SWIM-type containing 5 [Source:MGI Symbol;Acc:MGI:1921714]
ENSMUSG00000038453	Srcin1	0.602619	186.34	157.563	201.789	186.826	175.908	164.205	211.868	236.481	SRC kinase signaling inhibitor 1 [Source:MGI Symbol;Acc:MGI:1933179]
ENSMUSG00000048307	Ankrd46	0.602619	123.245	120.265	128.908	129.397	130.824	149.987	154.049	128.362	ankyrin repeat domain 46 [Source:MGI Symbol;Acc:MGI:1916089]
ENSMUSG00000051067	Lingo3	0.602619	29.4473	30.1757	31.5427	20.7928	31.6077	33.6604	29.7387	31.3584	leucine rich repeat and Ig domain containing 3 [Source:MGI Symbol;Acc:MGI:3609246]
ENSMUSG00000052407	Ccdc171	0.602619	1.51342	1.1162	1.79889	3.62493	0.879465	0.965381	1.04025	0.807862	coiled-coil domain containing 171 [Source:MGI Symbol;Acc:MGI:1922152]
ENSMUSG00000057262	Gm10020	0.602619	7.30755	4.88799	5.42531	4.75479	4.07786	4.12794	3.69003	4.6753	predicted pseudogene 10020 [Source:MGI Symbol;Acc:MGI:3642192]
ENSMUSG00000096914	Galntl6	0.602619	13.8802	11.5416	16.5569	12.8102	14.0834	22.0748	17.8982	28.0377	UDP-N-acetyl-alpha-D-galactosamine:polypeptide N-acetylgalactosaminyltransferase-like 6 [Source:MGI Symbol;Acc:MGI:1913581]
ENSMUSG00000102411	Gm36936	0.602619	2.48925	3.58602	3.03586	2.04035	1.27934	1.97357	1.30762	2.14516	predicted gene, 36936 [Source:MGI Symbol;Acc:MGI:5610164]
ENSMUSG00000021610	Clptm1l	0.60306	88.8443	82.4086	87.5919	87.6928	93.1578	94.055	92.6569	97.6243	CLPTM1-like [Source:MGI Symbol;Acc:MGI:2442892]
ENSMUSG00000033799	Fam208b	0.603097	7.63527	7.90318	8.95502	8.32352	8.13407	8.35565	6.90915	8.05108	family with sequence similarity 208, member B [Source:MGI Symbol;Acc:MGI:2145274]
ENSMUSG00000026127	Imp4	0.603618	9.58751	9.59641	7.62924	9.83376	8.35519	7.76678	7.00367	8.20578	IMP4, U3 small nucleolar ribonucleoprotein [Source:MGI Symbol;Acc:MGI:106572]
ENSMUSG00000040596	Pogk	0.603618	21.6351	22.1698	14.7257	18.0085	11.4555	14.6871	13.7498	15.8844	pogo transposable element with KRAB domain [Source:MGI Symbol;Acc:MGI:1918842]
ENSMUSG00000084904	Gm14827	0.603618	3.31366	3.84223	3.48817	3.08574	2.12991	2.27273	1.8314	2.71507	predicted gene 14827 [Source:MGI Symbol;Acc:MGI:3705192]
ENSMUSG00000025933	Tmem14a	0.603948	24.929	23.1543	28.3093	26.6795	31.9905	30.0745	26.5323	30.9767	transmembrane protein 14A [Source:MGI Symbol;Acc:MGI:1922962]
ENSMUSG00000026434	Nucks1	0.603948	59.6516	53.9486	55.221	63.3691	55.6282	62.2206	66.3089	68.5318	nuclear casein kinase and cyclin-dependent kinase substrate 1 [Source:MGI Symbol;Acc:MGI:1934811]
ENSMUSG00000042078	Svop	0.603948	141.745	128.847	127.932	135.079	133.439	143.451	148.173	142.334	SV2 related protein [Source:MGI Symbol;Acc:MGI:1915916]
ENSMUSG00000029608	Rph3a	0.604291	239.207	203.586	223.183	176.341	166.22	176.901	154.035	192.033	rabphilin 3A [Source:MGI Symbol;Acc:MGI:102788]
ENSMUSG00000020941	Map3k14	0.604635	1.84072	2.98972	2.29756	3.14909	1.54899	1.89562	1.36015	2.10415	mitogen-activated protein kinase kinase kinase 14 [Source:MGI Symbol;Acc:MGI:1858204]
ENSMUSG00000110142	RP23-434H18.1	0.604739	6.03546	6.13824	4.46485	6.12008	8.30628	6.1746	7.77128	7.31539
ENSMUSG00000018326	Ywhab	0.605005	501.293	499.248	505.193	517.264	501.955	483.616	503.494	556.164	tyrosine 3-monooxygenase/tryptophan 5-monooxygenase activation protein, beta polypeptide [Source:MGI Symbol;Acc:MGI:1891917]
ENSMUSG00000019943	Atp2b1	0.605005	462.07	365.226	452.19	481.696	360.097	454.886	257.89	469.851	ATPase, Ca++ transporting, plasma membrane 1 [Source:MGI Symbol;Acc:MGI:104653]
ENSMUSG00000020902	Ntn1	0.605005	7.10129	6.21816	4.88715	10.1537	7.61042	7.44451	8.56372	7.41158	netrin 1 [Source:MGI Symbol;Acc:MGI:105088]
ENSMUSG00000030082	Sec61a1	0.605005	64.1602	67.279	45.448	73.0467	71.0766	56.5333	55.6277	81.815	Sec61 alpha 1 subunit (S. cerevisiae) [Source:MGI Symbol;Acc:MGI:1858417]
ENSMUSG00000031365	Zfp275	0.605005	6.19434	13.3718	7.76378	7.71453	6.66431	6.15108	6.36059	6.51039	zinc finger protein 275 [Source:MGI Symbol;Acc:MGI:1350985]
ENSMUSG00000031928	Mre11a	0.605005	4.25446	4.57917	4.10485	4.60996	3.7466	3.66085	3.40743	4.28672	MRE11A homolog A, double strand break repair nuclease [Source:MGI Symbol;Acc:MGI:1100512]
ENSMUSG00000040990	Sh3kbp1	0.605005	11.3641	13.4895	10.857	10.6087	3.73485	8.68455	7.65492	15.3661	SH3-domain kinase binding protein 1 [Source:MGI Symbol;Acc:MGI:1889583]
ENSMUSG00000042439	Zfp532	0.605005	22.7228	18.8834	15.9627	23.9446	17.7167	23.4356	11.4147	28.8197	zinc finger protein 532 [Source:MGI Symbol;Acc:MGI:3036282]
ENSMUSG00000042644	Itpr3	0.605005	1.35321	2.21659	1.86538	1.53243	2.18187	2.23814	2.27293	2.11861	inositol 1,4,5-triphosphate receptor 3 [Source:MGI Symbol;Acc:MGI:96624]
ENSMUSG00000059857	Ntng1	0.605005	7.58245	5.2621	12.8026	6.14664	3.07723	3.7517	7.26448	5.68659	netrin G1 [Source:MGI Symbol;Acc:MGI:1934028]
ENSMUSG00000094439	Gm21969	0.605005	12.0103	12.2858	11.4622	12.2397	10.8909	12.3314	8.98438	11.7857	predicted gene 21969 [Source:MGI Symbol;Acc:MGI:5439438]
ENSMUSG00000020708	Psmc5	0.605408	154.521	156.477	138.506	145.891	156.243	157.687	154.856	150.443	protease (prosome, macropain) 26S subunit, ATPase 5 [Source:MGI Symbol;Acc:MGI:105047]
ENSMUSG00000098557	Kctd12	0.605668	91.8104	102.173	83.1868	99.3026	94.0447	101.887	97.7092	103.727	potassium channel tetramerisation domain containing 12 [Source:MGI Symbol;Acc:MGI:2145823]
ENSMUSG00000032252	Glce	0.605761	11.1905	14.4934	11.5819	12.0359	7.23441	10.6964	9.01931	7.65255	glucuronyl C5-epimerase [Source:MGI Symbol;Acc:MGI:2136405]
ENSMUSG00000030443	Zfp583	0.607352	8.2175	7.75263	8.24062	4.44122	2.55376	6.07359	4.84541	5.09495	zinc finger protein 583 [Source:MGI Symbol;Acc:MGI:2682297]
ENSMUSG00000098900	Gm18190	0.607395	3.12689	1.83819	3.25818	4.03481	0.942847	2.82027	1.91747	1.72653	predicted gene, 18190 [Source:MGI Symbol;Acc:MGI:5010375]
ENSMUSG00000036529	Sbf1	0.608269	160.151	165.648	204.097	179.733	171.618	176.635	183.606	187.545	SET binding factor 1 [Source:MGI Symbol;Acc:MGI:1925230]
ENSMUSG00000037907	Ankrd13b	0.608269	115.963	100.72	134.335	90.5958	122.241	119.004	141.352	155.553	ankyrin repeat domain 13b [Source:MGI Symbol;Acc:MGI:2144501]
ENSMUSG00000047514	Tspyl1	0.608269	107.991	99.5416	101.313	111.332	109.2	111.971	108.906	109.041	testis-specific protein, Y-encoded-like 1 [Source:MGI Symbol;Acc:MGI:1298395]
ENSMUSG00000058492	Scp2-ps2	0.608269	10.6092	9.90151	9.60946	12.8503	10.8651	11.8069	17.3585	12.1112	sterol carrier protein 2, pseudogene 2 [Source:MGI Symbol;Acc:MGI:107679]
ENSMUSG00000067873	Htatsf1	0.608269	56.458	50.12	56.7971	63.4535	66.5385	60.2773	72.9366	63.9643	HIV TAT specific factor 1 [Source:MGI Symbol;Acc:MGI:1919709]
ENSMUSG00000024083	Pja2	0.608581	345.98	319.277	337.763	329.776	324.293	361.254	343.046	357.088	praja 2, RING-H2 motif containing [Source:MGI Symbol;Acc:MGI:2159342]
ENSMUSG00000039159	Ube2h	0.608581	72.319	71.2179	74.6077	78.8741	86.211	76.3622	75.6702	72.6391	ubiquitin-conjugating enzyme E2H [Source:MGI Symbol;Acc:MGI:104632]
ENSMUSG00000051851	Cxx1c	0.608629	138.995	133.476	133.187	133.891	132.248	120.613	120.481	119.363	CAAX box 1C [Source:MGI Symbol;Acc:MGI:1920115]
ENSMUSG00000021681	Aggf1	0.610591	37.7917	41.1945	41.3823	39.4447	40.1996	43.8679	42.6124	43.9929	angiogenic factor with G patch and FHA domains 1 [Source:MGI Symbol;Acc:MGI:1913799]
ENSMUSG00000039623	Ap5z1	0.610591	12.0938	13.8627	12.6675	14.6796	10.9137	11.7798	10.3718	9.47465	adaptor-related protein complex 5, zeta 1 subunit [Source:MGI Symbol;Acc:MGI:1924908]
ENSMUSG00000043940	Wdfy3	0.611249	39.7407	34.7207	40.1048	31.6121	28.0511	30.6976	29.4133	33.9238	WD repeat and FYVE domain containing 3 [Source:MGI Symbol;Acc:MGI:1096875]
ENSMUSG00000018965	Ywhah	0.612025	1250.83	1242.02	1317.2	1353.55	1339.05	1405.56	1233.42	1421.64	tyrosine 3-monooxygenase/tryptophan 5-monooxygenase activation protein, eta polypeptide [Source:MGI Symbol;Acc:MGI:109194]
ENSMUSG00000024095	Hnrnpll	0.612025	45.362	38.7792	33.7906	41.7211	29.6256	47.7008	44.8306	38.15	heterogeneous nuclear ribonucleoprotein L-like [Source:MGI Symbol;Acc:MGI:1919942]
ENSMUSG00000024926	Kat5	0.612025	53.4436	45.7205	53.5788	45.6699	42.3434	45.2686	39.1967	41.5441	K(lysine) acetyltransferase 5 [Source:MGI Symbol;Acc:MGI:1932051]
ENSMUSG00000035824	Tk2	0.612025	25.1866	21.5089	21.9981	26.4078	30.9088	28.5826	26.8164	25.4662	thymidine kinase 2, mitochondrial [Source:MGI Symbol;Acc:MGI:1913266]
ENSMUSG00000038048	Cntnap5c	0.612025	6.76958	3.53356	5.39382	4.09171	3.86798	3.19767	3.58175	4.03174	contactin associated protein-like 5C [Source:MGI Symbol;Acc:MGI:3646013]
ENSMUSG00000039089	L3mbtl3	0.612025	8.91175	10.3138	11.2054	12.5786	10.2516	7.25882	9.69215	11.2279	l(3)mbt-like 3 (Drosophila) [Source:MGI Symbol;Acc:MGI:2143628]
ENSMUSG00000048827	Pkd1l3	0.612025	1.03661	1.29743	0.988269	1.31325	0.845574	0.840769	0.999574	1.6744	polycystic kidney disease 1 like 3 [Source:MGI Symbol;Acc:MGI:2664670]
ENSMUSG00000084842	Pabpc1l2b-ps	0.612025	28.0922	27.8537	30.8721	19.9997	22.1164	24.0812	19.2352	20.4768	poly(A) binding protein, cytoplasmic 1-like 2B, pseudogene [Source:MGI Symbol;Acc:MGI:3644774]
ENSMUSG00000001506	Col1a1	0.612295	19.2374	30.8107	12.4332	26.4982	29.7343	27.7698	28.7035	37.0433	collagen, type I, alpha 1 [Source:MGI Symbol;Acc:MGI:88467]
ENSMUSG00000040688	Tbl3	0.61298	15.8326	14.9158	19.1572	15.9647	21.2993	16.8344	18.0871	18.0821	transducin (beta)-like 3 [Source:MGI Symbol;Acc:MGI:2384863]
ENSMUSG00000042099	Kank3	0.61309	32.3576	23.3476	24.4655	27.4585	32.3619	31.705	33.13	28.3506	KN motif and ankyrin repeat domains 3 [Source:MGI Symbol;Acc:MGI:1098615]
ENSMUSG00000025473	Adam8	0.613657	2.77594	2.4552	3.5052	1.71071	1.52916	1.12684	1.47586	2.30905	a disintegrin and metallopeptidase domain 8 [Source:MGI Symbol;Acc:MGI:107825]
ENSMUSG00000028158	Mttp	0.613657	6.14427	4.13659	3.34774	3.45608	3.30994	3.83795	2.68348	2.57426	microsomal triglyceride transfer protein [Source:MGI Symbol;Acc:MGI:106926]
ENSMUSG00000035725	Prkx	0.613657	10.3252	11.4312	12.4225	10.3433	8.67626	9.21235	8.15978	8.20979	protein kinase, X-linked [Source:MGI Symbol;Acc:MGI:1309999]
ENSMUSG00000036966	Spryd3	0.613657	138.597	125.574	131.728	143.706	130.486	147.678	149.503	135.295	SPRY domain containing 3 [Source:MGI Symbol;Acc:MGI:2446175]
ENSMUSG00000024534	Sncaip	0.615023	5.44753	3.69841	1.63948	5.67836	2.6305	4.0022	4.61768	2.39937	synuclein, alpha interacting protein (synphilin) [Source:MGI Symbol;Acc:MGI:1915097]
ENSMUSG00000003134	Tbc1d8	0.61746	7.29225	7.99514	9.89756	9.17051	7.77441	6.31866	6.0723	6.44522	TBC1 domain family, member 8 [Source:MGI Symbol;Acc:MGI:1927225]
ENSMUSG00000026576	Atp1b1	0.61746	1580.97	1376.56	1674.65	1353.66	1570.24	1639.8	1604.57	1613.52	ATPase, Na+/K+ transporting, beta 1 polypeptide [Source:MGI Symbol;Acc:MGI:88108]
ENSMUSG00000021413	Prpf4b	0.61773	52.5015	45.209	44.8979	53.4786	43.2687	49.4365	44.3663	33.4333	pre-mRNA processing factor 4B [Source:MGI Symbol;Acc:MGI:109584]
ENSMUSG00000084899	Gm15344	0.617984	50.213	53.5651	46.5008	44.6827	42.2315	39.0729	36.9731	46.7912	predicted gene 15344 [Source:MGI Symbol;Acc:MGI:3708098]
ENSMUSG00000004530	Coro1c	0.618424	64.8267	64.5943	73.3869	61.8471	68.6627	65.7226	66.953	75.2504	coronin, actin binding protein 1C [Source:MGI Symbol;Acc:MGI:1345964]
ENSMUSG00000005718	Tfap4	0.618424	5.69558	3.67098	3.21209	3.78448	1.91979	1.9366	3.8954	2.81272	transcription factor AP4 [Source:MGI Symbol;Acc:MGI:103239]
ENSMUSG00000011306	Sugp1	0.618424	42.9537	46.3654	45.6866	44.0971	43.9082	51.6209	51.6595	47.577	SURP and G patch domain containing 1 [Source:MGI Symbol;Acc:MGI:1917866]
ENSMUSG00000015605	Srf	0.618424	43.8195	43.7558	44.2667	36.7599	41.1896	49.2462	44.3963	45.8064	serum response factor [Source:MGI Symbol;Acc:MGI:106658]
ENSMUSG00000019906	Lin7a	0.618424	40.816	21.9415	19.0448	19.8684	19.4494	35.5232	31.7812	16.5246	lin-7 homolog A (C. elegans) [Source:MGI Symbol;Acc:MGI:2135609]
ENSMUSG00000027423	Snx5	0.618424	50.0123	44.7022	46.7185	39.7714	50.385	49.1167	46.9764	46.6682	sorting nexin 5 [Source:MGI Symbol;Acc:MGI:1916428]
ENSMUSG00000031360	Ctps2	0.618424	15.1701	12.7094	9.47775	8.29767	12.1463	5.84638	6.30955	11.0582	cytidine 5'-triphosphate synthase 2 [Source:MGI Symbol;Acc:MGI:1933185]
ENSMUSG00000038398	Upf3a	0.618424	43.5339	36.3658	40.8272	34.2203	33.7743	40.9997	44.8489	37.2653	UPF3 regulator of nonsense transcripts homolog A (yeast) [Source:MGI Symbol;Acc:MGI:1914281]
ENSMUSG00000045215	Asxl3	0.618424	1.17031	1.1465	1.06856	0.759315	0.644297	0.736262	0.957649	0.792611	additional sex combs like 3 (Drosophila) [Source:MGI Symbol;Acc:MGI:2685175]
ENSMUSG00000096255	Dynlt1b	0.618424	29.6386	45.9261	25.5598	53.8983	29.9275	28.224	34.6447	26.9155	dynein light chain Tctex-type 1B [Source:MGI Symbol;Acc:MGI:98643]
ENSMUSG00000016940	Kctd2	0.619028	57.2872	54.2845	55.5953	69.458	60.8512	69.6237	65.9079	65.774	potassium channel tetramerisation domain containing 2 [Source:MGI Symbol;Acc:MGI:1917632]
ENSMUSG00000028060	2810403A07Rik	0.619028	44.5095	38.1648	42.1077	48.5002	46.7679	41.6133	35.9602	46.5365	RIKEN cDNA 2810403A07 gene [Source:MGI Symbol;Acc:MGI:1921450]
ENSMUSG00000021892	Sh3bp5	0.619437	107.201	108.118	110.992	106.919	108.688	114.996	111.931	122.228	SH3-domain binding protein 5 (BTK-associated) [Source:MGI Symbol;Acc:MGI:1344391]
ENSMUSG00000048826	Dact2	0.619437	20.6844	20.1489	18.9479	20.4916	19.971	21.598	23.7027	23.7521	dishevelled-binding antagonist of beta-catenin 2 [Source:MGI Symbol;Acc:MGI:1920347]
ENSMUSG00000061755	Bod1l	0.619437	21.6629	20.8846	23.6147	20.9489	17.9479	19.3275	18.3657	19.9856	biorientation of chromosomes in cell division 1-like [Source:MGI Symbol;Acc:MGI:2444804]
ENSMUSG00000022490	Ppp1r1a	0.61955	180.301	155.431	162.079	156.001	159.955	179.489	186.818	174.169	protein phosphatase 1, regulatory (inhibitor) subunit 1A [Source:MGI Symbol;Acc:MGI:1889595]
ENSMUSG00000025357	Dgka	0.620073	9.69003	6.66546	8.24815	9.53614	5.64579	7.11623	6.25974	8.86488	diacylglycerol kinase, alpha [Source:MGI Symbol;Acc:MGI:102952]
ENSMUSG00000029710	Ephb4	0.620073	3.81197	4.18512	3.78128	5.48851	5.01322	4.7405	6.30303	5.58535	Eph receptor B4 [Source:MGI Symbol;Acc:MGI:104757]
ENSMUSG00000030042	Pole4	0.620073	35.7452	34.0879	28.0244	32.553	33.8227	43.3637	38.6963	32.9057	polymerase (DNA-directed), epsilon 4 (p12 subunit) [Source:MGI Symbol;Acc:MGI:1914229]
ENSMUSG00000045733	Sprn	0.620073	184.447	150.31	192.42	152.759	167.236	197.029	181.312	201.42	shadow of prion protein [Source:MGI Symbol;Acc:MGI:3582583]
ENSMUSG00000051413	Plagl2	0.621986	5.07578	5.06702	4.00785	4.0269	3.65342	3.58717	2.57765	4.02048	pleiomorphic adenoma gene-like 2 [Source:MGI Symbol;Acc:MGI:1933165]
ENSMUSG00000029426	Scarb2	0.62207	76.682	80.3089	72.1327	79.3601	76.659	81.7733	81.2604	77.1578	scavenger receptor class B, member 2 [Source:MGI Symbol;Acc:MGI:1196458]
ENSMUSG00000039910	Cited2	0.622361	39.0026	43.8445	39.5945	43.0454	35.8102	33.804	37.952	38.1556	Cbp/p300-interacting transactivator, with Glu/Asp-rich carboxy-terminal domain, 2 [Source:MGI Symbol;Acc:MGI:1306784]
ENSMUSG00000046876	Atxn1	0.622361	24.061	25.7977	22.6545	21.8575	23.4776	25.9968	23.9948	25.2585	ataxin 1 [Source:MGI Symbol;Acc:MGI:104783]
ENSMUSG00000022378	Fam49b	0.622383	84.9061	52.2277	81.5504	59.7517	76.6003	45.7869	95.1901	50.8456	family with sequence similarity 49, member B [Source:MGI Symbol;Acc:MGI:1923520]
ENSMUSG00000003847	Nfat5	0.623395	15.943	21.3051	21.0572	14.8045	13.5841	16.1098	13.9964	13.5736	nuclear factor of activated T cells 5 [Source:MGI Symbol;Acc:MGI:1859333]
ENSMUSG00000017491	Rarb	0.623395	2.994	3.36291	3.02529	3.24581	2.36374	2.92772	2.56871	2.63977	retinoic acid receptor, beta [Source:MGI Symbol;Acc:MGI:97857]
ENSMUSG00000018334	Ksr1	0.623395	44.5741	38.2879	50.2808	41.6833	40.2238	48.6713	50.4415	47.5986	kinase suppressor of ras 1 [Source:MGI Symbol;Acc:MGI:105051]
ENSMUSG00000020387	Jade2	0.623395	8.73324	10.0046	10.3408	8.37041	6.62838	8.05434	6.09474	8.51154	jade family PHD finger 2 [Source:MGI Symbol;Acc:MGI:1924151]
ENSMUSG00000020561	Twistnb	0.623395	6.90209	7.28132	6.6028	8.54604	5.09633	6.97481	5.79576	5.85308	twist basic helix-loop-helix transcription factor 1 neighbor [Source:MGI Symbol;Acc:MGI:106292]
ENSMUSG00000026187	Xrcc5	0.623395	12.5524	13.3925	11.769	11.2652	11.7371	9.97891	8.18572	9.24857	X-ray repair complementing defective repair in Chinese hamster cells 5 [Source:MGI Symbol;Acc:MGI:104517]
ENSMUSG00000031837	Necab2	0.623395	81.1533	95.1593	86.0884	110.005	120.79	100.25	90.9954	96.3797	N-terminal EF-hand calcium binding protein 2 [Source:MGI Symbol;Acc:MGI:2152211]
ENSMUSG00000051238	Swsap1	0.623395	17.2743	18.9815	15.9382	13.8038	13.2588	12.5899	11.0713	14.5136	SWIM type zinc finger 7 associated protein 1 [Source:MGI Symbol;Acc:MGI:1914212]
ENSMUSG00000084514	Mir1893	0.623395	28.3185	21.6225	15.6563	32.9241	17.1733	14.3575	11.2796	10.7551	microRNA 1893 [Source:MGI Symbol;Acc:MGI:3811424]
ENSMUSG00000101166	Gm28496	0.623395	10.0905	10.5547	8.77197	8.5703	8.64611	7.94265	8.64473	7.61696	predicted gene 28496 [Source:MGI Symbol;Acc:MGI:5579202]
ENSMUSG00000044014	Npy5r	0.623548	4.29907	3.07011	4.6105	3.42679	2.56305	3.67739	2.56495	2.6026	neuropeptide Y receptor Y5 [Source:MGI Symbol;Acc:MGI:108082]
ENSMUSG00000039179	Tekt5	0.623948	8.93678	3.54248	11.3054	3.22354	1.59437	5.11766	6.38798	2.24666	tektin 5 [Source:MGI Symbol;Acc:MGI:1917676]
ENSMUSG00000017740	Slc12a5	0.623978	107.48	175.161	203.084	168.912	165.566	227.271	204.741	204.211	solute carrier family 12, member 5 [Source:MGI Symbol;Acc:MGI:1862037]
ENSMUSG00000030089	Slc41a3	0.624854	5.18265	5.5173	5.04567	6.62746	1.26611	5.32224	3.57385	4.44073	solute carrier family 41, member 3 [Source:MGI Symbol;Acc:MGI:1918949]
ENSMUSG00000039678	Tbc1d13	0.625128	42.9792	44.4895	43.2502	47.5916	41.9075	45.4044	50.4669	50.3156	TBC1 domain family, member 13 [Source:MGI Symbol;Acc:MGI:2385326]
ENSMUSG00000020435	Osbp2	0.625793	69.2122	57.7178	68.417	41.9959	43.2021	46.5443	47.8582	70.2901	oxysterol binding protein 2 [Source:MGI Symbol;Acc:MGI:1921559]
ENSMUSG00000020519	Sap30l	0.625793	49.1787	51.9678	47.2904	61.0604	53.4174	59.5901	64.8905	57.1391	SAP30-like [Source:MGI Symbol;Acc:MGI:1354709]
ENSMUSG00000021707	Dhfr	0.625793	2.12184	2.38334	1.86725	1.72463	2.83631	3.02521	2.30486	2.38194	dihydrofolate reductase [Source:MGI Symbol;Acc:MGI:94890]
ENSMUSG00000038072	Galnt11	0.625793	40.0707	38.6783	34.7353	35.345	42.7992	40.7088	35.1148	44.7383	UDP-N-acetyl-alpha-D-galactosamine:polypeptide N-acetylgalactosaminyltransferase 11 [Source:MGI Symbol;Acc:MGI:2444392]
ENSMUSG00000041608	Entpd3	0.625793	3.27089	3.94322	3.43598	3.18417	3.28396	2.05571	1.37085	2.50047	ectonucleoside triphosphate diphosphohydrolase 3 [Source:MGI Symbol;Acc:MGI:1321386]
ENSMUSG00000044791	Setd2	0.625793	54.8332	43.7126	33.1373	30.4877	39.5611	45.9006	44.1732	30.4696	SET domain containing 2 [Source:MGI Symbol;Acc:MGI:1918177]
ENSMUSG00000020821	Kif1c	0.625906	41.6069	48.2191	38.6162	48.497	51.9471	49.9079	46.99	44.1356	kinesin family member 1C [Source:MGI Symbol;Acc:MGI:1098260]
ENSMUSG00000029394	Cdk2ap1	0.627019	66.1328	57.9799	54.8764	56.1998	48.7863	52.8522	51.7672	52.3148	CDK2 (cyclin-dependent kinase 2)-associated protein 1 [Source:MGI Symbol;Acc:MGI:1202069]
ENSMUSG00000107877	Gm43951	0.627097	6.66525	6.36326	7.52493	10.3542	9.116	9.14871	9.56198	9.81662	predicted gene, 43951 [Source:MGI Symbol;Acc:MGI:5690343]
ENSMUSG00000074829	2010315B03Rik	0.627277	3.39882	8.68502	5.47316	11.9654	8.18747	4.19698	2.30577	3.36989	RIKEN cDNA 2010315B03 gene [Source:MGI Symbol;Acc:MGI:1919321]
ENSMUSG00000055452	Gm7353	0.627422	3.62701	3.24623	4.08041	3.6999	2.45601	3.46855	2.80811	2.58934	predicted pseudogene 7353 [Source:MGI Symbol;Acc:MGI:3643014]
ENSMUSG00000000223	Drp2	0.627706	30.8332	22.1813	33.228	24.2517	27.2866	32.5119	36.1593	45.5271	dystrophin related protein 2 [Source:MGI Symbol;Acc:MGI:107432]
ENSMUSG00000026496	Parp1	0.627706	81.5643	72.344	86.3049	75.9763	78.3013	86.3666	70.6955	88.5624	poly (ADP-ribose) polymerase family, member 1 [Source:MGI Symbol;Acc:MGI:1340806]
ENSMUSG00000027775	Mfsd1	0.627706	17.4595	20.584	16.7261	19.7273	18.6483	21.3279	20.3729	22.7215	major facilitator superfamily domain containing 1 [Source:MGI Symbol;Acc:MGI:1914118]
ENSMUSG00000028914	Casp9	0.627706	15.2285	12.77	12.4672	16.7324	16.2319	15.7212	18.0592	14.5065	caspase 9 [Source:MGI Symbol;Acc:MGI:1277950]
ENSMUSG00000032827	Ppp1r9a	0.627706	49.6034	46.7404	53.4775	43.3186	37.9605	45.7004	44.4727	46.3716	protein phosphatase 1, regulatory (inhibitor) subunit 9A [Source:MGI Symbol;Acc:MGI:2442401]
ENSMUSG00000036186	Fam69b	0.627706	64.7104	67.6319	71.7192	76.4938	73.8148	75.7376	75.2024	72.8373	family with sequence similarity 69, member B [Source:MGI Symbol;Acc:MGI:1927576]
ENSMUSG00000037887	Dusp8	0.627706	115.556	109.853	128.691	98.7873	105.709	129.499	126.202	135.93	dual specificity phosphatase 8 [Source:MGI Symbol;Acc:MGI:106626]
ENSMUSG00000074305	Peak1	0.627706	16.9507	17.7645	18.2875	10.9057	15.2901	15.6922	12.3471	10.2599	pseudopodium-enriched atypical kinase 1 [Source:MGI Symbol;Acc:MGI:2442366]
ENSMUSG00000099235	Gm27882	0.627706	315.66	299.076	285.278	348.714	312.004	373.834	409.575	357.841	predicted gene, 27882 [Source:MGI Symbol;Acc:MGI:5531264]
ENSMUSG00000015766	Eps8	0.627825	26.4949	40.9478	29.949	34.1733	34.7263	29.9868	22.0702	28.8044	epidermal growth factor receptor pathway substrate 8 [Source:MGI Symbol;Acc:MGI:104684]
ENSMUSG00000015804	Med28	0.627825	25.2327	16.4937	16.9645	37.6668	42.9443	18.7922	23.426	21.535	mediator complex subunit 28 [Source:MGI Symbol;Acc:MGI:1914249]
ENSMUSG00000016495	Plgrkt	0.627825	21.4044	25.6439	22.4666	25.8207	17.7984	18.7397	17.4509	13.0372	plasminogen receptor, C-terminal lysine transmembrane protein [Source:MGI Symbol;Acc:MGI:1915009]
ENSMUSG00000026614	Slc30a10	0.627825	15.2069	16.3305	15.6376	17.1307	15.3604	17.036	17.9109	19.6624	solute carrier family 30, member 10 [Source:MGI Symbol;Acc:MGI:2685058]
ENSMUSG00000035390	Brsk1	0.627825	235.569	231.319	271.287	234.436	187.179	278.106	269.714	294.874	BR serine/threonine kinase 1 [Source:MGI Symbol;Acc:MGI:2685946]
ENSMUSG00000037169	Mycn	0.627825	16.6486	17.3058	18.5372	15.6974	13.3056	15.0051	12.409	14.836	v-myc avian myelocytomatosis viral related oncogene, neuroblastoma derived [Source:MGI Symbol;Acc:MGI:97357]
ENSMUSG00000037236	Matr3	0.627825	120.193	145.209	191.879	141.188	118.454	150.639	153.682	141.355	matrin 3 [Source:MGI Symbol;Acc:MGI:1298379]
ENSMUSG00000038848	Ythdf1	0.627825	49.4709	55.0564	55.1263	52.0399	55.6738	54.2401	56.0956	57.0235	YTH domain family 1 [Source:MGI Symbol;Acc:MGI:1917431]
ENSMUSG00000039463	Slc9a8	0.627825	14.943	17.0968	14.7392	15.9275	19.0584	16.1498	16.627	17.9218	solute carrier family 9 (sodium/hydrogen exchanger), member 8 [Source:MGI Symbol;Acc:MGI:1924281]
ENSMUSG00000040782	Rfwd2	0.627825	29.5445	20.2694	34.4024	26.1391	11.6105	18.3684	38.7836	21.6062	ring finger and WD repeat domain 2 [Source:MGI Symbol;Acc:MGI:1347046]
ENSMUSG00000055917	Zfp277	0.627825	18.734	20.2113	18.6303	19.7337	19.9038	22.4206	25.4317	20.376	zinc finger protein 277 [Source:MGI Symbol;Acc:MGI:1890393]
ENSMUSG00000112241		0.627825	113.732	109.074	125.242	107.801	95.729	92.6301	95.7579	97.0954
ENSMUSG00000114378		0.627825	3.90512	4.08507	4.08759	3.17468	2.85493	2.45981	2.29186	3.12762
ENSMUSG00000041037	Irgq	0.628181	88.0758	75.1261	85.3799	82.5019	76.9413	87.208	96.7646	97.1258	immunity-related GTPase family, Q [Source:MGI Symbol;Acc:MGI:2667176]
ENSMUSG00000004317	Clcn5	0.628981	5.51013	4.9714	4.6297	4.70045	3.97719	4.05804	4.03982	4.47968	chloride channel, voltage-sensitive 5 [Source:MGI Symbol;Acc:MGI:99486]
ENSMUSG00000020922	Lsm12	0.628981	43.3172	41.6412	41.2439	39.088	35.4248	37.7418	33.0593	36.1669	LSM12 homolog [Source:MGI Symbol;Acc:MGI:1919592]
ENSMUSG00000025723	Nmb	0.628981	8.8614	12.1886	7.83885	17.5886	10.1411	10.5165	5.38636	9.87613	neuromedin B [Source:MGI Symbol;Acc:MGI:1915289]
ENSMUSG00000056158	Car10	0.628981	25.9633	28.503	22.2004	33.8309	29.6118	18.3678	15.3358	18.1148	carbonic anhydrase 10 [Source:MGI Symbol;Acc:MGI:1919855]
ENSMUSG00000097062	Gm17586	0.629367	8.51861	11.2486	11.3438	13.9606	12.8628	11.9604	18.2407	15.2858	predicted gene, 17586 [Source:MGI Symbol;Acc:MGI:4937220]
ENSMUSG00000029334	Prkg2	0.629666	0.974131	2.96409	0.910039	1.17516	1.14248	0.448121	0.764076	1.05425	protein kinase, cGMP-dependent, type II [Source:MGI Symbol;Acc:MGI:108173]
ENSMUSG00000030421	Uri1	0.629666	38.0425	40.5794	37.3899	43.165	40.8409	40.6166	47.706	41.5947	URI1, prefoldin-like chaperone [Source:MGI Symbol;Acc:MGI:1342294]
ENSMUSG00000041341	Atg2b	0.63023	11.8623	10.6964	14.0664	12.1735	9.74919	11.021	11.489	10.3872	autophagy related 2B [Source:MGI Symbol;Acc:MGI:1923809]
ENSMUSG00000002845	Tmem39a	0.630459	8.6996	9.8959	6.66702	5.25211	5.19567	5.36828	5.99232	5.06095	transmembrane protein 39a [Source:MGI Symbol;Acc:MGI:1915096]
ENSMUSG00000025207	Sema4g	0.630472	37.3544	35.3685	40.6584	39.6278	28.4553	31.04	31.1214	39.0887	sema domain, immunoglobulin domain (Ig), transmembrane domain (TM) and short cytoplasmic domain, (semaphorin) 4G [Source:MGI Symbol;Acc:MGI:1347047]
ENSMUSG00000040711	Sh3pxd2b	0.630594	14.2704	17.0029	13.2731	14.4644	12.5166	11.7543	11.205	14.2853	SH3 and PX domains 2B [Source:MGI Symbol;Acc:MGI:2442062]
ENSMUSG00000053746	Ptrh1	0.630594	6.21073	7.00677	5.88572	5.49375	5.41665	3.43708	3.55701	3.85087	peptidyl-tRNA hydrolase 1 homolog [Source:MGI Symbol;Acc:MGI:1913779]
ENSMUSG00000062232	Rapgef2	0.630594	57.8376	57.6741	64.1638	54.8694	59.5696	60.6789	58.2318	65.4411	Rap guanine nucleotide exchange factor (GEF) 2 [Source:MGI Symbol;Acc:MGI:2659071]
ENSMUSG00000067194	Eif1ax	0.630594	82.1782	77.7689	81.1152	84.1366	76.5206	84.0802	97.2447	87.2618	eukaryotic translation initiation factor 1A, X-linked [Source:MGI Symbol;Acc:MGI:1913485]
ENSMUSG00000101111	Gm28437	0.630594	5720.89	6031.89	6159.7	5800.58	6314.54	6553.64	5909.7	6210.43	predicted gene 28437 [Source:MGI Symbol;Acc:MGI:5579143]
ENSMUSG00000033705	Stard9	0.630597	4.18003	2.97386	3.20036	2.50504	2.34492	2.54218	2.54526	2.77752	START domain containing 9 [Source:MGI Symbol;Acc:MGI:3045258]
ENSMUSG00000075700	Selt	0.630597	166.945	154.751	149.535	165.557	159.22	161.097	172.693	164.993	selenoprotein T [Source:MGI Symbol;Acc:MGI:1916477]
ENSMUSG00000090553	Snrpe	0.632703	55.2544	45.3133	41.4183	66.311	73.4729	57.3029	61.096	46.3243	small nuclear ribonucleoprotein E [Source:MGI Symbol;Acc:MGI:98346]
ENSMUSG00000044952	Kctd21	0.633032	6.85645	7.47141	7.84358	6.5452	4.87979	6.62259	5.27174	5.44356	potassium channel tetramerisation domain containing 21 [Source:MGI Symbol;Acc:MGI:3643121]
ENSMUSG00000024335	Brd2	0.633198	150.359	131.573	139.493	169.44	134.664	166.191	183.25	168.328	bromodomain containing 2 [Source:MGI Symbol;Acc:MGI:99495]
ENSMUSG00000030374	Strn4	0.633198	168.524	143.13	177.972	155.793	158.033	167.88	194.52	189.544	striatin, calmodulin binding protein 4 [Source:MGI Symbol;Acc:MGI:2142346]
ENSMUSG00000042066	Tmcc2	0.633198	168.102	161.664	164.761	176.117	157.735	175.71	181.614	194.871	transmembrane and coiled-coil domains 2 [Source:MGI Symbol;Acc:MGI:1916125]
ENSMUSG00000064337	mt-Rnr1	0.633198	9383.57	10445.9	11344.5	7967.8	8232.53	8997.77	7965.46	8027.72	mitochondrially encoded 12S rRNA [Source:MGI Symbol;Acc:MGI:102493]
ENSMUSG00000024843	Chka	0.633468	35.9302	45.2864	43.7277	46.0022	37.3916	36.0992	41.7296	46.8864	choline kinase alpha [Source:MGI Symbol;Acc:MGI:107760]
ENSMUSG00000030265	Kras	0.633468	60.5508	61.0648	57.1094	56.0354	55.3406	66.1277	66.7824	61.2418	Kirsten rat sarcoma viral oncogene homolog [Source:MGI Symbol;Acc:MGI:96680]
ENSMUSG00000061032	Rrp1	0.633468	293.878	284.082	310.34	326.627	326.622	327.372	321.824	311.391	ribosomal RNA processing 1 homolog (S. cerevisiae) [Source:MGI Symbol;Acc:MGI:1203500]
ENSMUSG00000020053	Igf1	0.634411	7.5298	5.4886	6.24317	6.27614	6.11033	8.28328	4.34823	9.22154	insulin-like growth factor 1 [Source:MGI Symbol;Acc:MGI:96432]
ENSMUSG00000020520	Galnt10	0.634411	7.25444	10.7281	8.3154	8.81313	10.3477	9.32939	10.1768	10.1341	UDP-N-acetyl-alpha-D-galactosamine:polypeptide N-acetylgalactosaminyltransferase 10 [Source:MGI Symbol;Acc:MGI:1890480]
ENSMUSG00000020524	Gria1	0.634411	436.648	341.178	358.697	388.37	326.765	466.526	392.999	402.527	glutamate receptor, ionotropic, AMPA1 (alpha 1) [Source:MGI Symbol;Acc:MGI:95808]
ENSMUSG00000020571	Pdia6	0.634411	91.4426	86.4926	70.1898	91.8559	83.6517	69.804	61.4008	72.3096	protein disulfide isomerase associated 6 [Source:MGI Symbol;Acc:MGI:1919103]
ENSMUSG00000020811	Wscd1	0.634411	64.0311	74.5377	64.8343	61.6618	78.9681	70.7441	67.5772	75.8543	WSC domain containing 1 [Source:MGI Symbol;Acc:MGI:2448493]
ENSMUSG00000022055	Nefl	0.634411	465.406	422.317	431.258	433.25	436.317	463.3	438.943	482.18	neurofilament, light polypeptide [Source:MGI Symbol;Acc:MGI:97313]
ENSMUSG00000025938	Slco5a1	0.634411	0.861943	0.999224	0.921863	1.01156	0.702837	0.899256	0.560607	0.763204	solute carrier organic anion transporter family, member 5A1 [Source:MGI Symbol;Acc:MGI:2443431]
ENSMUSG00000026374	Tsn	0.634411	29.8711	29.6532	26.4193	35.5813	32.9105	27.8185	36.3475	32.6631	translin [Source:MGI Symbol;Acc:MGI:109263]
ENSMUSG00000031860	Pbx4	0.634411	10.8252	9.25485	8.24841	7.72681	5.62304	7.14056	15.0947	8.54892	pre B cell leukemia homeobox 4 [Source:MGI Symbol;Acc:MGI:1931321]
ENSMUSG00000034796	Cpne7	0.634411	213.417	189.843	257.509	308.112	154.85	183.775	198.333	211.729	copine VII [Source:MGI Symbol;Acc:MGI:2142747]
ENSMUSG00000043090	Zfp866	0.634411	15.8472	19.3321	17.3787	17.9253	13.4049	15.0153	17.6364	12.0484	zinc finger protein 866 [Source:MGI Symbol;Acc:MGI:3584369]
ENSMUSG00000049950	Rpp38	0.634411	9.60419	7.97302	10.9235	9.97406	5.59176	6.6298	7.16525	6.64196	ribonuclease P/MRP 38 subunit [Source:MGI Symbol;Acc:MGI:2443607]
ENSMUSG00000062234	Gak	0.634411	51.6127	56.651	55.0654	64.2722	58.8504	62.2453	60.3353	60.7454	cyclin G associated kinase [Source:MGI Symbol;Acc:MGI:2442153]
ENSMUSG00000002748	Baz1b	0.63445	45.7988	49.0338	43.6128	45.2043	42.6513	43.139	41.0349	38.9572	bromodomain adjacent to zinc finger domain, 1B [Source:MGI Symbol;Acc:MGI:1353499]
ENSMUSG00000028646	Rragc	0.63445	44.9737	44.6285	45.958	40.7218	46.3595	47.5949	45.65	44.9954	Ras-related GTP binding C [Source:MGI Symbol;Acc:MGI:1858751]
ENSMUSG00000028654	Mycl	0.63445	33.4104	35.9274	33.6539	42.9562	38.6695	40.953	43.3243	39.5103	v-myc avian myelocytomatosis viral oncogene lung carcinoma derived [Source:MGI Symbol;Acc:MGI:96799]
ENSMUSG00000033377	Palmd	0.63445	33.7882	37.4536	35.6189	31.941	32.2984	28.3196	23.5845	32.0711	palmdelphin [Source:MGI Symbol;Acc:MGI:2148896]
ENSMUSG00000033526	Ppip5k1	0.63445	29.2337	18.4345	25.7415	19.8215	17.2983	21.7339	20.1156	20.9771	diphosphoinositol pentakisphosphate kinase 1 [Source:MGI Symbol;Acc:MGI:2443281]
ENSMUSG00000038646	Fam103a1	0.63445	81.3155	63.4409	67.1981	79.3895	94.1038	77.5322	75.2041	69.7069	family with sequence similarity 103, member A1 [Source:MGI Symbol;Acc:MGI:1914398]
ENSMUSG00000052459	Atp6v1a	0.63445	304.369	228.628	232.314	252.825	315.833	316.598	232.278	296.802	ATPase, H+ transporting, lysosomal V1 subunit A [Source:MGI Symbol;Acc:MGI:1201780]
ENSMUSG00000055296	Tmem245	0.63445	12.3499	10.8651	11.1602	10.2489	8.56155	9.82873	9.47694	8.5609	transmembrane protein 245 [Source:MGI Symbol;Acc:MGI:2445107]
ENSMUSG00000073433	Arhgdig	0.63445	170.496	144.632	170.624	168.615	156.664	164.044	195.775	177.777	Rho GDP dissociation inhibitor (GDI) gamma [Source:MGI Symbol;Acc:MGI:108430]
ENSMUSG00000001930	Vwf	0.635146	15.4724	20.8462	13.2379	17.3378	17.1365	16.881	19.0772	20.7235	Von Willebrand factor [Source:MGI Symbol;Acc:MGI:98941]
ENSMUSG00000026987	Baz2b	0.635146	10.6939	15.2203	14.2046	16.6207	19.8721	9.45537	13.9824	11.3801	bromodomain adjacent to zinc finger domain, 2B [Source:MGI Symbol;Acc:MGI:2442782]
ENSMUSG00000061479	Snrpa	0.635146	78.115	87.2587	87.5201	73.5548	68.8498	70.4315	66.5229	71.9172	small nuclear ribonucleoprotein polypeptide A [Source:MGI Symbol;Acc:MGI:1855690]
ENSMUSG00000098956	Gm27855	0.635146	44.2959	43.75	45.4737	31.9672	36.3277	42.3645	32.6265	36.4876	predicted gene, 27855 [Source:MGI Symbol;Acc:MGI:5531237]
ENSMUSG00000022186	Oxct1	0.635198	315.855	311.968	329.174	290.758	328.323	353.309	308.029	332.584	3-oxoacid CoA transferase 1 [Source:MGI Symbol;Acc:MGI:1914291]
ENSMUSG00000002343	Armc6	0.637612	45.0674	52.2903	32.7429	49.3323	45.3252	45.1639	51.1596	56.4757	armadillo repeat containing 6 [Source:MGI Symbol;Acc:MGI:1924063]
ENSMUSG00000021221	Dpf3	0.637612	5.53127	9.45738	8.82836	15.7472	6.55295	14.5062	2.98677	1.86614	D4, zinc and double PHD fingers, family 3 [Source:MGI Symbol;Acc:MGI:1917377]
ENSMUSG00000084319	Tpt1-ps3	0.637612	177.436	268.746	236.797	293.99	239.304	200.777	199.509	196.108	tumor protein, translationally-controlled, pseudogene 3 [Source:MGI Symbol;Acc:MGI:2664997]
ENSMUSG00000024359	Hspa9	0.637863	142.305	143.771	141.997	161.683	148.065	151.709	160.445	153.848	heat shock protein 9 [Source:MGI Symbol;Acc:MGI:96245]
ENSMUSG00000027447	Cst3	0.638445	2031.46	2079.26	2045.83	1886.93	2148.96	2116.7	1782.87	1972.53	cystatin C [Source:MGI Symbol;Acc:MGI:102519]
ENSMUSG00000037400	Atp11b	0.638445	25.7199	42.8485	46.4452	58.3776	38.0266	40.5149	47.704	39.5117	ATPase, class VI, type 11B [Source:MGI Symbol;Acc:MGI:1923545]
ENSMUSG00000022661	Cd200	0.638626	80.1664	101.851	106.726	117.12	82.3551	86.9481	94.3211	93.6273	CD200 antigen [Source:MGI Symbol;Acc:MGI:1196990]
ENSMUSG00000020022	Ndufa12	0.638706	220.492	230.625	140.571	120.047	192.354	174.974	102.56	147.432	NADH dehydrogenase (ubiquinone) 1 alpha subcomplex, 12 [Source:MGI Symbol;Acc:MGI:1913664]
ENSMUSG00000068859	Sp9	0.638922	3.8793	7.19664	4.67709	5.42345	4.68243	3.11423	2.78619	4.44514	trans-acting transcription factor 9 [Source:MGI Symbol;Acc:MGI:3574660]
ENSMUSG00000074743	Thbd	0.63908	2.90979	4.51121	2.69376	6.69055	2.98903	2.43688	2.89959	3.04339	thrombomodulin [Source:MGI Symbol;Acc:MGI:98736]
ENSMUSG00000041298	Katnal1	0.639398	41.812	29.9271	33.3932	41.3827	22.8397	31.8961	29.4942	31.9787	katanin p60 subunit A-like 1 [Source:MGI Symbol;Acc:MGI:2387638]
ENSMUSG00000017831	Rab5a	0.639506	101.001	100.265	112.381	110.108	106.199	113.937	110.758	109.575	RAB5A, member RAS oncogene family [Source:MGI Symbol;Acc:MGI:105926]
ENSMUSG00000114253		0.639506	1.75442	1.86671	2.18474	2.50992	1.21352	1.44067	1.66965	1.241
ENSMUSG00000057818	1600029O15Rik	0.639744	4.97012	7.13471	2.86385	7.80804	5.31356	6.84796	4.22759	4.69959	RIKEN cDNA 1600029O15 gene [Source:MGI Symbol;Acc:MGI:3045362]
ENSMUSG00000097787	2700046G09Rik	0.639744	3.96737	5.53887	5.18242	5.80856	4.07713	2.58399	4.34796	3.13085	RIKEN cDNA 2700046G09 gene [Source:MGI Symbol;Acc:MGI:1914438]
ENSMUSG00000001707	Eef1e1	0.640064	23.23	18.4653	19.0269	23.1908	17.7087	16.3178	17.7901	18.0948	eukaryotic translation elongation factor 1 epsilon 1 [Source:MGI Symbol;Acc:MGI:1913393]
ENSMUSG00000004187	Kifc2	0.640064	268.944	252.953	299.531	260.342	257.703	294.469	296.728	298.928	kinesin family member C2 [Source:MGI Symbol;Acc:MGI:109187]
ENSMUSG00000023259	Slc26a6	0.640064	15.1675	12.9652	15.4278	12.2478	15.3464	15.9179	17.9326	16.2858	solute carrier family 26, member 6 [Source:MGI Symbol;Acc:MGI:2159728]
ENSMUSG00000031010	Usp9x	0.640064	47.2226	40.014	44.9391	40.7683	33.4746	35.7229	28.8142	31.7941	ubiquitin specific peptidase 9, X chromosome [Source:MGI Symbol;Acc:MGI:894681]
ENSMUSG00000026830	Ermn	0.64034	7.97529	10.6088	7.38597	6.71094	7.392	7.04659	2.51928	5.2169	ermin, ERM-like protein [Source:MGI Symbol;Acc:MGI:1925017]
ENSMUSG00000010936	Vac14	0.64064	20.6307	23.1765	21.342	18.2029	17.0204	18.2915	17.0127	20.6182	Vac14 homolog (S. cerevisiae) [Source:MGI Symbol;Acc:MGI:2157980]
ENSMUSG00000019848	Popdc3	0.641395	9.93181	5.3029	6.79502	7.08893	12.2569	9.89738	8.93999	8.26274	popeye domain containing 3 [Source:MGI Symbol;Acc:MGI:1930153]
ENSMUSG00000021112	Mpp5	0.641395	8.43457	9.05945	5.08172	8.93995	4.90571	4.01787	5.33323	3.80983	membrane protein, palmitoylated 5 (MAGUK p55 subfamily member 5) [Source:MGI Symbol;Acc:MGI:1927339]
ENSMUSG00000025134	Alyref	0.641395	15.6514	17.2053	16.5733	16.6214	16.9807	18.5977	19.1877	18.423	Aly/REF export factor [Source:MGI Symbol;Acc:MGI:1341044]
ENSMUSG00000025144	Stra13	0.641395	30.0691	36.794	31.5412	27.1238	24.1251	25.2247	24.4263	26.2028	stimulated by retinoic acid 13 [Source:MGI Symbol;Acc:MGI:894324]
ENSMUSG00000026712	Mrc1	0.641395	2.63376	3.9548	2.18558	3.93968	3.61845	3.76847	3.92001	4.98115	mannose receptor, C type 1 [Source:MGI Symbol;Acc:MGI:97142]
ENSMUSG00000027716	Trpc3	0.641395	9.1352	6.47551	6.13272	5.76603	4.9236	4.95478	3.89236	4.59266	transient receptor potential cation channel, subfamily C, member 3 [Source:MGI Symbol;Acc:MGI:109526]
ENSMUSG00000029550	Sppl3	0.641395	58.1783	62.67	68.205	65.028	66.6682	66.9625	67.528	73.9814	signal peptide peptidase 3 [Source:MGI Symbol;Acc:MGI:1891433]
ENSMUSG00000030397	Mark4	0.641395	84.0576	76.9635	90.9487	77.9323	74.7191	97.3738	99.9872	103.433	MAP/microtubule affinity regulating kinase 4 [Source:MGI Symbol;Acc:MGI:1920955]
ENSMUSG00000040850	Psme4	0.641395	22.5502	19.2298	18.3838	23.5077	21.5954	24.8676	22.8633	22.3799	proteasome (prosome, macropain) activator subunit 4 [Source:MGI Symbol;Acc:MGI:2143994]
ENSMUSG00000051111	Sv2c	0.641395	7.15998	12.6186	7.86363	9.19102	7.97315	5.74585	6.93462	7.05852	synaptic vesicle glycoprotein 2c [Source:MGI Symbol;Acc:MGI:1922459]
ENSMUSG00000061186	Sfmbt2	0.641395	0.888265	1.1181	0.786344	0.950092	0.778634	0.508426	0.672121	0.787567	Scm-like with four mbt domains 2 [Source:MGI Symbol;Acc:MGI:2447794]
ENSMUSG00000002957	Ap2a2	0.64213	161.4	147.835	166.179	180.776	164.566	156.5	170.455	172.467	adaptor-related protein complex 2, alpha 2 subunit [Source:MGI Symbol;Acc:MGI:101920]
ENSMUSG00000040016	Ptger3	0.64213	2.39603	1.16748	2.79756	0.703818	0.236565	1.28998	1.91907	1.55947	prostaglandin E receptor 3 (subtype EP3) [Source:MGI Symbol;Acc:MGI:97795]
ENSMUSG00000093075	Gm25948	0.64213	7.91278	13.599	11.7813	8.14167	14.4213	11.6598	11.6969	16.7137	predicted gene, 25948 [Source:MGI Symbol;Acc:MGI:5455725]
ENSMUSG00000025364	Pa2g4	0.642429	73.8982	72.6439	70.0753	71.6232	62.027	66.328	62.4059	65.183	proliferation-associated 2G4 [Source:MGI Symbol;Acc:MGI:894684]
ENSMUSG00000031284	Pak3	0.642429	56.3496	48.073	48.607	45.3623	40.385	46.4611	47.8612	42.2913	p21 protein (Cdc42/Rac)-activated kinase 3 [Source:MGI Symbol;Acc:MGI:1339656]
ENSMUSG00000041765	Ubac2	0.642429	35.6189	29.3145	30.7486	40.338	40.3419	41.2221	37.0183	40.9909	ubiquitin associated domain containing 2 [Source:MGI Symbol;Acc:MGI:1916139]
ENSMUSG00000057342	Sphk2	0.642429	23.3219	25.0207	27.266	27.9077	22.6764	22.7604	20.8315	20.9899	sphingosine kinase 2 [Source:MGI Symbol;Acc:MGI:1861380]
ENSMUSG00000074886	Grk6	0.642429	60.1505	39.3665	61.9544	55.2548	46.2519	65.5945	41.5727	68.1426	G protein-coupled receptor kinase 6 [Source:MGI Symbol;Acc:MGI:1347078]
ENSMUSG00000109095	Gm44799	0.642429	7.68641	11.8309	8.82826	7.8347	8.74861	11.6235	13.1784	12.0427	predicted gene 44799 [Source:MGI Symbol;Acc:MGI:5753375]
ENSMUSG00000045174	Amer3	0.642552	32.9334	32.9295	32.7835	34.0157	26.3868	31.2202	26.5463	30.8515	APC membrane recruitment 3 [Source:MGI Symbol;Acc:MGI:3026939]
ENSMUSG00000025428	Atp5a1	0.642852	882.698	830.972	837.383	859.888	908.941	865.31	895.626	877.581	ATP synthase, H+ transporting, mitochondrial F1 complex, alpha subunit 1 [Source:MGI Symbol;Acc:MGI:88115]
ENSMUSG00000031065	Cdk16	0.642852	167.929	165.044	219.385	180.311	198.121	207.42	206.109	231.63	cyclin-dependent kinase 16 [Source:MGI Symbol;Acc:MGI:97516]
ENSMUSG00000013419	Zfp651	0.643024	41.2187	40.8815	41.9322	41.772	42.6662	40.4321	46.4756	43.4041	zinc finger protein 651 [Source:MGI Symbol;Acc:MGI:2670992]
ENSMUSG00000024091	Vapa	0.643024	137.586	138.327	148.784	130.631	139.714	146.222	147.648	151.657	vesicle-associated membrane protein, associated protein A [Source:MGI Symbol;Acc:MGI:1353561]
ENSMUSG00000030323	Ift122	0.643024	18.4303	21.3946	18.3554	21.7188	15.8903	14.0983	15.0014	16.7953	intraflagellar transport 122 [Source:MGI Symbol;Acc:MGI:1932386]
ENSMUSG00000044600	Smim7	0.643024	53.8744	53.8481	52.368	57.3069	62.2696	57.838	59.8226	54.8029	small integral membrane protein 7 [Source:MGI Symbol;Acc:MGI:1914068]
ENSMUSG00000059974	Ntm	0.643024	121.16	66.2764	110.554	50.8426	80.9253	97.4931	127.798	112.356	neurotrimin [Source:MGI Symbol;Acc:MGI:2446259]
ENSMUSG00000068739	Sars	0.643024	104.92	110.614	101.33	118.127	107.217	90.6672	112.888	104.732	seryl-aminoacyl-tRNA synthetase [Source:MGI Symbol;Acc:MGI:102809]
ENSMUSG00000114759		0.644747	18.6531	19.6799	19.5419	17.035	11.1804	21.2776	7.84753	8.79945
ENSMUSG00000014782	Plekhg4	0.644924	1.26829	1.29202	1.01218	2.51858	0.741961	0.863816	0.912852	1.13133	pleckstrin homology domain containing, family G (with RhoGef domain) member 4 [Source:MGI Symbol;Acc:MGI:2142544]
ENSMUSG00000078695	Cisd3	0.645014	40.1586	48.1933	41.5322	37.9526	39.454	29.1197	28.5395	40.8329	CDGSH iron sulfur domain 3 [Source:MGI Symbol;Acc:MGI:101788]
ENSMUSG00000015092	Edf1	0.645269	180.785	135.36	219.017	149.205	197.231	148.792	148.642	138.613	endothelial differentiation-related factor 1 [Source:MGI Symbol;Acc:MGI:1891227]
ENSMUSG00000026849	Tor1a	0.645995	44.1796	38.0644	37.3234	42.133	44.8659	44.3971	42.5911	44.0886	torsin family 1, member A (torsin A) [Source:MGI Symbol;Acc:MGI:1353568]
ENSMUSG00000096549	Prickle4	0.645995	6.4855	7.15919	5.70025	7.47631	5.20897	4.44884	6.18345	5.13504	prickle planar cell polarity protein 4 [Source:MGI Symbol;Acc:MGI:2685785]
ENSMUSG00000038323	1700066M21Rik	0.646199	17.9507	13.7137	12.4318	15.8295	15.9573	17.4831	17.7878	16.6466	RIKEN cDNA 1700066M21 gene [Source:MGI Symbol;Acc:MGI:1920717]
ENSMUSG00000007872	Id3	0.646378	61.3061	73.8292	52.3934	94.4886	102.544	63.8176	77.4219	80.278	inhibitor of DNA binding 3 [Source:MGI Symbol;Acc:MGI:96398]
ENSMUSG00000020349	Ppp2ca	0.646378	143.752	140.703	147.363	142.871	146.713	149.103	145.572	144.408	protein phosphatase 2 (formerly 2A), catalytic subunit, alpha isoform [Source:MGI Symbol;Acc:MGI:1321159]
ENSMUSG00000032966	Fkbp1a	0.646378	613.178	543.39	611.775	550.185	671.894	605.227	512.403	507.699	FK506 binding protein 1a [Source:MGI Symbol;Acc:MGI:95541]
ENSMUSG00000039195	1110008P14Rik	0.646378	180.099	132.199	190.686	114.043	98.1856	113.379	115.523	123.2	RIKEN cDNA 1110008P14 gene [Source:MGI Symbol;Acc:MGI:1920987]
ENSMUSG00000061411	Nol4l	0.646378	32.0446	21.1016	31.8982	19.7286	23.6936	22.5686	21.5441	26.6583	nucleolar protein 4-like [Source:MGI Symbol;Acc:MGI:1918765]
ENSMUSG00000063802	Hspbp1	0.646378	50.2954	43.6662	50.661	51.3845	44.9515	73.2002	60.5351	47.5311	HSPA (heat shock 70kDa) binding protein, cytoplasmic cochaperone 1 [Source:MGI Symbol;Acc:MGI:1913495]
ENSMUSG00000023460	Rab12	0.646397	108.613	102.77	114.024	111.036	105.585	114.688	114.629	116.665	RAB12, member RAS oncogene family [Source:MGI Symbol;Acc:MGI:894284]
ENSMUSG00000032046	Abhd12	0.646397	227.094	211.226	226.103	216.256	229.801	224.022	221.079	225.02	abhydrolase domain containing 12 [Source:MGI Symbol;Acc:MGI:1923442]
ENSMUSG00000020892	Aloxe3	0.646638	3.32049	3.76402	8.63403	2.8463	1.45934	1.48226	2.54359	2.6678	arachidonate lipoxygenase 3 [Source:MGI Symbol;Acc:MGI:1345140]
ENSMUSG00000024831	Ighmbp2	0.646638	7.439	6.91664	8.28125	10.2781	9.5913	8.82377	11.2631	9.02257	immunoglobulin mu binding protein 2 [Source:MGI Symbol;Acc:MGI:99954]
ENSMUSG00000025950	Idh1	0.646638	77.5276	76.221	67.405	85.8592	59.6697	65.1983	73.43	68.9009	isocitrate dehydrogenase 1 (NADP+), soluble [Source:MGI Symbol;Acc:MGI:96413]
ENSMUSG00000052852	Reep1	0.646638	118.034	95.064	111.742	110.358	103.093	117.603	121.249	124.129	receptor accessory protein 1 [Source:MGI Symbol;Acc:MGI:1098827]
ENSMUSG00000056708	Ier5	0.646638	22.0787	21.943	19.3198	18.6387	21.3957	25.1928	22.8013	21.2686	immediate early response 5 [Source:MGI Symbol;Acc:MGI:1337072]
ENSMUSG00000058444	Map2k5	0.646638	23.7907	20.1291	22.8971	22.5243	23.9468	19.6661	22.5289	23.5278	mitogen-activated protein kinase kinase 5 [Source:MGI Symbol;Acc:MGI:1346345]
ENSMUSG00000005672	Kit	0.646737	43.0815	35.4271	51.9339	57.058	38.5822	52.5655	55.7307	46.4515	kit oncogene [Source:MGI Symbol;Acc:MGI:96677]
ENSMUSG00000027239	Mdk	0.646737	38.9004	45.4771	40.5757	45.415	37.9847	33.6103	30.9418	28.4093	midkine [Source:MGI Symbol;Acc:MGI:96949]
ENSMUSG00000029126	Nsg1	0.646737	347.695	335.028	304.921	369.354	345.11	340.051	374.264	351.847	neuron specific gene family member 1 [Source:MGI Symbol;Acc:MGI:109149]
ENSMUSG00000033276	Stk36	0.646737	3.27287	4.46382	2.44059	4.2443	3.19463	1.78547	1.81152	2.42028	serine/threonine kinase 36 [Source:MGI Symbol;Acc:MGI:1920831]
ENSMUSG00000056458	Mok	0.646737	6.12532	6.73134	5.95207	7.84001	6.85603	5.10332	4.86759	5.05533	MOK protein kinase [Source:MGI Symbol;Acc:MGI:1336881]
ENSMUSG00000058838	Rps27a-ps2	0.646737	9.7806	8.84539	5.91347	11.6959	13.2234	10.0686	12.3812	9.88034	ribosomal protein S27A, pseudogene 2 [Source:MGI Symbol;Acc:MGI:3643614]
ENSMUSG00000062762	Ei24	0.646737	76.1359	71.812	83.2508	97.3173	93.6864	92.6185	103.184	89.2286	etoposide induced 2.4 mRNA [Source:MGI Symbol;Acc:MGI:108090]
ENSMUSG00000106797	Gm42936	0.646737	49.6816	49.076	52.0546	47.8827	51.1619	65.1492	49.8425	64.0722	predicted gene 42936 [Source:MGI Symbol;Acc:MGI:5663073]
ENSMUSG00000013646	Sh3bp5l	0.64694	36.7996	43.0381	33.926	42.3534	42.6617	45.7954	33.3124	42.7192	SH3 binding domain protein 5 like [Source:MGI Symbol;Acc:MGI:1933124]
ENSMUSG00000043190	Rfesd	0.647169	10.5433	8.78804	9.62647	9.4753	10.8378	11.4665	15.4811	7.82651	Rieske (Fe-S) domain containing [Source:MGI Symbol;Acc:MGI:2145198]
ENSMUSG00000082035	Rpl17-ps8	0.64743	21.2482	23.1575	19.9888	21.2172	18.5578	16.5256	18.3616	14.3523	ribosomal protein L17, pseudogene 8 [Source:MGI Symbol;Acc:MGI:3802129]
ENSMUSG00000031823	Zdhhc7	0.648315	28.2851	30.9444	26.8383	28.3427	28.07	33.7948	33.1571	29.4078	zinc finger, DHHC domain containing 7 [Source:MGI Symbol;Acc:MGI:2142662]
ENSMUSG00000032336	Nptn	0.648315	171.853	150.802	183.506	163.829	229.464	225.063	219.895	191.978	neuroplastin [Source:MGI Symbol;Acc:MGI:108077]
ENSMUSG00000048251	Bcl11b	0.648315	87.3308	92.7876	92.8398	60.8387	76.9129	100.701	104.212	104.513	B cell leukemia/lymphoma 11B [Source:MGI Symbol;Acc:MGI:1929913]
ENSMUSG00000049336	Tenm2	0.651316	71.8561	60.3772	81.6583	57.4878	46.8441	56.6675	60.9575	53.7398	teneurin transmembrane protein 2 [Source:MGI Symbol;Acc:MGI:1345184]
ENSMUSG00000014850	Msh3	0.652294	7.25897	13.1154	13.1557	17.7289	9.44929	13.0105	11.1792	13.4096	mutS homolog 3 [Source:MGI Symbol;Acc:MGI:109519]
ENSMUSG00000033184	Tmed7	0.652442	87.2735	85.7359	82.6987	68.0031	91.8144	64.7	86.0268	88.7566	transmembrane emp24 protein transport domain containing 7 [Source:MGI Symbol;Acc:MGI:1913926]
ENSMUSG00000024082	Ndufaf7	0.653245	29.0124	29.7524	28.1536	34.3355	34.9705	29.0384	35.3177	34.3823	NADH dehydrogenase (ubiquinone) 1 alpha subcomplex assembly factor 7 [Source:MGI Symbol;Acc:MGI:1920944]
ENSMUSG00000038644	Pold1	0.653245	6.33029	5.55514	6.0916	4.15199	2.49499	4.04624	5.20836	6.40184	polymerase (DNA directed), delta 1, catalytic subunit [Source:MGI Symbol;Acc:MGI:97741]
ENSMUSG00000098617	Gm27300	0.654007	266.604	264.984	220.289	317.892	378.53	293.076	439.281	193.581	predicted gene, 27300 [Source:MGI Symbol;Acc:MGI:5530682]
ENSMUSG00000049091	Sephs2	0.654229	42.1431	45.4407	38.3551	52.8149	49.3244	50.4873	48.8674	46.6196	selenophosphate synthetase 2 [Source:MGI Symbol;Acc:MGI:108388]
ENSMUSG00000003873	Bax	0.654305	59.6737	84.542	74.0231	92.7709	89.8179	71.6004	81.2805	70.258	BCL2-associated X protein [Source:MGI Symbol;Acc:MGI:99702]
ENSMUSG00000019854	Reps1	0.654305	35.9089	28.0602	31.7202	34.9793	31.3443	33.6443	32.528	32.8947	RalBP1 associated Eps domain containing protein [Source:MGI Symbol;Acc:MGI:1196373]
ENSMUSG00000020521	Rnft1	0.654305	8.95917	8.3881	7.44282	9.46531	13.6539	8.75011	12.0845	8.74891	ring finger protein, transmembrane 1 [Source:MGI Symbol;Acc:MGI:1924142]
ENSMUSG00000020857	Nme2	0.654305	153.572	168.812	145.945	207.246	194.551	176.459	203.894	170.385	NME/NM23 nucleoside diphosphate kinase 2 [Source:MGI Symbol;Acc:MGI:97356]
ENSMUSG00000022109	Med4	0.654305	29.4291	33.0382	34.8527	32.6481	33.1691	33.1633	41.7272	35.7113	mediator complex subunit 4 [Source:MGI Symbol;Acc:MGI:1914631]
ENSMUSG00000022255	Mtdh	0.654305	35.8692	31.3176	29.7913	34.2976	32.6045	19.1765	14.0187	41.0619	metadherin [Source:MGI Symbol;Acc:MGI:1914404]
ENSMUSG00000024781	Lipa	0.654305	13.8904	16.6136	13.4741	17.4541	14.5388	11.449	11.3951	12.073	lysosomal acid lipase A [Source:MGI Symbol;Acc:MGI:96789]
ENSMUSG00000025487	Psmd13	0.654305	74.8132	68.1844	77.2607	92.8116	83.7283	76.1513	76.9109	102.079	proteasome (prosome, macropain) 26S subunit, non-ATPase, 13 [Source:MGI Symbol;Acc:MGI:1345192]
ENSMUSG00000033845	Mrpl15	0.654305	11.5366	10.7894	10.2034	11.6718	11.0443	11.5033	13.0079	11.2414	mitochondrial ribosomal protein L15 [Source:MGI Symbol;Acc:MGI:1351639]
ENSMUSG00000037007	Zfp113	0.654305	4.57129	4.74036	3.67078	3.77216	3.20832	3.96388	3.44909	2.80673	zinc finger protein 113 [Source:MGI Symbol;Acc:MGI:1929116]
ENSMUSG00000042810	Krba1	0.654305	15.7952	16.9561	16.357	19.3667	18.6186	21.1022	12.7943	13.7895	KRAB-A domain containing 1 [Source:MGI Symbol;Acc:MGI:1925077]
ENSMUSG00000050423	Ppp1r3g	0.654305	7.44818	5.44267	8.42339	4.77498	3.57431	4.65052	6.687	3.9937	protein phosphatase 1, regulatory (inhibitor) subunit 3G [Source:MGI Symbol;Acc:MGI:1923737]
ENSMUSG00000046753	Ccdc66	0.654817	8.3322	8.95477	9.60454	7.82508	7.65823	8.0878	6.02298	7.36777	coiled-coil domain containing 66 [Source:MGI Symbol;Acc:MGI:2443639]
ENSMUSG00000025894	Aasdhppt	0.655234	14.4853	13.895	13.4596	14.6364	15.0637	16.8351	15.1181	15.6335	aminoadipate-semialdehyde dehydrogenase-phosphopantetheinyl transferase [Source:MGI Symbol;Acc:MGI:1914868]
ENSMUSG00000037373	Ctbp1	0.655234	137.323	147.97	116.189	138.115	156.292	120.016	140.593	137.178	C-terminal binding protein 1 [Source:MGI Symbol;Acc:MGI:1201685]
ENSMUSG00000071719	Tmem28	0.655234	22.9644	24.4764	23.5919	23.2299	19.3081	19.9266	17.5149	22.7593	transmembrane protein 28 [Source:MGI Symbol;Acc:MGI:3648377]
ENSMUSG00000027363	Usp8	0.65614	37.6648	40.5683	41.0027	33.1834	33.9426	31.8268	33.2934	33.4299	ubiquitin specific peptidase 8 [Source:MGI Symbol;Acc:MGI:1934029]
ENSMUSG00000001128	Cfp	0.657329	10.4439	17.0445	8.77309	10.3292	7.63933	7.74195	9.48453	10.0509	complement factor properdin [Source:MGI Symbol;Acc:MGI:97545]
ENSMUSG00000021371	Mcur1	0.657329	20.1328	24.2693	20.3097	22.7311	24.6955	25.6772	20.2323	24.6418	mitochondrial calcium uniporter regulator 1 [Source:MGI Symbol;Acc:MGI:1923387]
ENSMUSG00000021598	Med10	0.657329	53.5751	57.8565	54.101	58.9068	66.6405	56.3387	67.0499	60.5764	mediator complex subunit 10 [Source:MGI Symbol;Acc:MGI:106331]
ENSMUSG00000024797	Vps51	0.657329	46.1239	43.7847	46.0738	46.0424	47.1213	53.9461	56.6959	35.8147	VPS51 GARP complex subunit [Source:MGI Symbol;Acc:MGI:1915755]
ENSMUSG00000027583	Zbtb46	0.657329	6.37842	6.63839	6.48147	8.85515	6.58337	4.8722	3.95318	6.19906	zinc finger and BTB domain containing 46 [Source:MGI Symbol;Acc:MGI:1919397]
ENSMUSG00000029151	Slc30a3	0.657329	66.3461	55.4082	63.6233	54.0037	52.1837	71.1361	56.6752	75.1232	solute carrier family 30 (zinc transporter), member 3 [Source:MGI Symbol;Acc:MGI:1345280]
ENSMUSG00000112947		0.657329	2.0241	2.21048	1.84494	2.10045	1.15796	1.34305	1.84266	1.13346
ENSMUSG00000043456	Zfp536	0.657379	11.1904	11.6256	11.1532	14.2364	7.63991	12.6149	11.0909	10.2407	zinc finger protein 536 [Source:MGI Symbol;Acc:MGI:1926102]
ENSMUSG00000024921	Smarca2	0.657882	78.9157	43.68	71.2766	66.9695	56.0581	66.2293	47.3464	44.003	SWI/SNF related, matrix associated, actin dependent regulator of chromatin, subfamily a, member 2 [Source:MGI Symbol;Acc:MGI:99603]
ENSMUSG00000046321	Hs3st2	0.658564	11.3859	13.1365	13.8454	5.51469	7.22579	6.72836	7.81604	8.73978	heparan sulfate (glucosamine) 3-O-sulfotransferase 2 [Source:MGI Symbol;Acc:MGI:1333802]
ENSMUSG00000020380	Rad50	0.658866	9.06234	8.77675	10.4169	10.3017	7.86286	9.14932	8.14753	7.48729	RAD50 double strand break repair protein [Source:MGI Symbol;Acc:MGI:109292]
ENSMUSG00000032397	Tipin	0.658892	14.2209	17.609	12.9892	16.6078	19.7579	18.6963	17.1798	18.5404	timeless interacting protein [Source:MGI Symbol;Acc:MGI:1921571]
ENSMUSG00000039316	Rftn1	0.658892	8.14062	8.59584	8.77558	9.03514	4.53481	6.69562	6.99876	7.90054	raftlin lipid raft linker 1 [Source:MGI Symbol;Acc:MGI:1923688]
ENSMUSG00000026857	Ntmt1	0.659137	31.4467	24.5029	32.6152	28.0242	30.5383	29.8536	30.6578	28.9941	N-terminal Xaa-Pro-Lys N-methyltransferase 1 [Source:MGI Symbol;Acc:MGI:1913867]
ENSMUSG00000029624	Ptcd1	0.659137	12.2486	15.5262	16.1994	13.1175	9.49808	13.1799	12.9634	10.0805	pentatricopeptide repeat domain 1 [Source:MGI Symbol;Acc:MGI:1919049]
ENSMUSG00000031776	Arl2bp	0.659137	138.049	126.656	117.658	147.233	130.7	152.031	138.767	161.701	ADP-ribosylation factor-like 2 binding protein [Source:MGI Symbol;Acc:MGI:1349429]
ENSMUSG00000033060	Lmo7	0.659137	61.9969	52.9515	57.7089	47.3146	53.0132	64.4918	58.6201	26.7892	LIM domain only 7 [Source:MGI Symbol;Acc:MGI:1353586]
ENSMUSG00000034848	Ttc21b	0.659137	4.81299	4.42918	3.70179	5.93502	5.10554	3.3586	2.83469	4.14176	tetratricopeptide repeat domain 21B [Source:MGI Symbol;Acc:MGI:1920918]
ENSMUSG00000036752	Tubb4b	0.659137	392.737	379.658	384.687	405.575	426.149	395.385	391.603	404.164	tubulin, beta 4B class IVB [Source:MGI Symbol;Acc:MGI:1915472]
ENSMUSG00000040687	Madd	0.659137	90.1569	77.9889	85.4643	84.3621	85.1317	94.0879	88.5358	91.7653	MAP-kinase activating death domain [Source:MGI Symbol;Acc:MGI:2444672]
ENSMUSG00000049470	Aff4	0.659137	62.5506	61.7881	61.0384	51.6197	53.4768	56.8624	56.1656	53.5592	AF4/FMR2 family, member 4 [Source:MGI Symbol;Acc:MGI:2136171]
ENSMUSG00000050248	Evc2	0.659137	10.0169	10.2183	12.4083	11.3837	10.6505	13.1626	10.7398	13.2647	Ellis van Creveld syndrome 2 [Source:MGI Symbol;Acc:MGI:1915775]
ENSMUSG00000025870	Arl10	0.659256	23.669	36.7675	30.6443	33.2667	26.6614	26.9563	25.4873	27.9649	ADP-ribosylation factor-like 10 [Source:MGI Symbol;Acc:MGI:1930788]
ENSMUSG00000026655	Fam107b	0.659256	17.6386	25.8893	18.7837	18.7956	17.8125	18.1712	16.7921	15.5704	family with sequence similarity 107, member B [Source:MGI Symbol;Acc:MGI:1913790]
ENSMUSG00000042744	Gm15800	0.659256	79.714	70.2955	89.3934	65.0303	53.1165	62.6685	61.0498	70.7922	predicted gene 15800 [Source:MGI Symbol;Acc:MGI:3647820]
ENSMUSG00000046897	Zfp740	0.659256	40.879	43.1999	41.267	55.19	46.9542	48.6834	49.4205	51.1034	zinc finger protein 740 [Source:MGI Symbol;Acc:MGI:1915994]
ENSMUSG00000051339	2900026A02Rik	0.659256	60.0191	56.9313	58.6172	59.9248	57.967	66.7604	54.7343	65.2919	RIKEN cDNA 2900026A02 gene [Source:MGI Symbol;Acc:MGI:1920194]
ENSMUSG00000099083	Atf7	0.659256	13.3451	9.57972	9.44532	9.83133	10.6438	12.2846	17.7198	13.1612	activating transcription factor 7 [Source:MGI Symbol;Acc:MGI:2443472]
ENSMUSG00000021594	Srd5a1	0.659863	15.5499	15.1794	15.3371	15.2863	16.9006	17.7745	17.0455	15.6488	steroid 5 alpha-reductase 1 [Source:MGI Symbol;Acc:MGI:98400]
ENSMUSG00000019188	H13	0.660234	62.3002	41.9997	45.113	45.5406	36.5145	64.0749	34.4645	53.6715	histocompatibility 13 [Source:MGI Symbol;Acc:MGI:95886]
ENSMUSG00000039531	Zufsp	0.660234	4.7242	4.18806	5.63417	4.98587	2.00535	4.23405	1.68621	2.73835	zinc finger with UFM1-specific peptidase domain [Source:MGI Symbol;Acc:MGI:1919830]
ENSMUSG00000040661	Rad54l2	0.660234	10.2983	10.3799	12.9887	12.3483	8.64265	11.0454	9.45912	11.1547	RAD54 like 2 (S. cerevisiae) [Source:MGI Symbol;Acc:MGI:1933196]
ENSMUSG00000056268	Dennd1b	0.660234	0.633419	0.734868	1.5535	1.09324	0.772538	0.730641	0.800956	1.01511	DENN/MADD domain containing 1B [Source:MGI Symbol;Acc:MGI:2447812]
ENSMUSG00000010290	AI597479	0.660299	18.7884	18.1229	17.9709	19.8557	21.0999	20.6946	23.4927	18.0567	expressed sequence AI597479 [Source:MGI Symbol;Acc:MGI:2138299]
ENSMUSG00000022855	Senp2	0.660299	47.2581	41.9799	44.5589	46.4853	44.438	50.4801	49.6686	45.6938	SUMO/sentrin specific peptidase 2 [Source:MGI Symbol;Acc:MGI:1923076]
ENSMUSG00000026764	Kif5c	0.660299	398.051	392.034	413.618	388.941	396.554	419.336	403.733	410.442	kinesin family member 5C [Source:MGI Symbol;Acc:MGI:1098269]
ENSMUSG00000028833	Ncdn	0.660299	1226.37	1297.61	1309.51	1191.1	1281.11	1378.42	1160.07	1414.55	neurochondrin [Source:MGI Symbol;Acc:MGI:1347351]
ENSMUSG00000054423	Cadps	0.660299	68.4092	49.3669	59.9649	63.115	27.2307	29.8234	58.7535	63.4052	Ca2+-dependent secretion activator [Source:MGI Symbol;Acc:MGI:1350922]
ENSMUSG00000037816	Fbxw17	0.660382	7.43036	7.72752	5.32824	7.40735	13.0393	6.02012	6.05569	9.95048	F-box and WD-40 domain protein 17 [Source:MGI Symbol;Acc:MGI:1923584]
ENSMUSG00000048661	Lemd3	0.660438	28.3576	26.8631	24.4522	28.9627	24.9738	30.9876	29.9638	30.5238	LEM domain containing 3 [Source:MGI Symbol;Acc:MGI:3580376]
ENSMUSG00000033419	Snap91	0.66059	211.571	154.845	169.729	167.787	155.072	167.956	168.155	184.471	synaptosomal-associated protein 91 [Source:MGI Symbol;Acc:MGI:109132]
ENSMUSG00000045777	Ifitm10	0.66059	20.196	16.1986	8.3024	10.2413	12.7377	15.6679	17.978	14.7502	interferon induced transmembrane protein 10 [Source:MGI Symbol;Acc:MGI:2444776]
ENSMUSG00000070544	Top1	0.66059	35.2697	66.4009	68.2437	43.7137	30.6278	54.6647	39.7952	41.8296	topoisomerase (DNA) I [Source:MGI Symbol;Acc:MGI:98788]
ENSMUSG00000102692	Dchs2	0.66059	1.10351	0.929828	1.12277	1.33678	0.904139	0.760344	0.759476	0.864859	dachsous 2 (Drosophila) [Source:MGI Symbol;Acc:MGI:2685263]
ENSMUSG00000009293	Ube2g2	0.660615	47.8736	43.6616	42.3159	56.702	60.428	54.9742	55.8704	46.1122	ubiquitin-conjugating enzyme E2G 2 [Source:MGI Symbol;Acc:MGI:1343188]
ENSMUSG00000030638	Sh3gl3	0.660615	45.3338	60.6533	42.1772	57.8987	45.6253	47.7708	42.7028	44.887	SH3-domain GRB2-like 3 [Source:MGI Symbol;Acc:MGI:700011]
ENSMUSG00000057110	Cntrl	0.660615	6.3569	5.61288	6.19874	6.70483	5.41774	4.64853	4.38072	4.10051	centriolin [Source:MGI Symbol;Acc:MGI:1889576]
ENSMUSG00000059776	Rpl13-ps6	0.660615	4.71763	4.91385	4.68823	4.63273	9.40879	5.17811	6.12775	5.80541	ribosomal protein L13, pseudogene 6 [Source:MGI Symbol;Acc:MGI:3642685]
ENSMUSG00000021577	Sdha	0.660653	213.207	240.54	202.537	241.754	254.201	255.568	235.219	217.437	succinate dehydrogenase complex, subunit A, flavoprotein (Fp) [Source:MGI Symbol;Acc:MGI:1914195]
ENSMUSG00000023984	Gm20517	0.660653	8.3439	8.74301	6.9024	9.59357	7.10875	7.34953	6.44365	7.11054	predicted gene 20517 [Source:MGI Symbol;Acc:MGI:5141982]
ENSMUSG00000025607	Copg2	0.660653	33.4307	33.7818	30.0769	35.3725	43.673	36.5396	33.8616	32.1698	coatomer protein complex, subunit gamma 2 [Source:MGI Symbol;Acc:MGI:1858683]
ENSMUSG00000027347	Rasgrp1	0.660653	319.665	237.187	340.636	215.977	268.932	352.798	302.066	346.317	RAS guanyl releasing protein 1 [Source:MGI Symbol;Acc:MGI:1314635]
ENSMUSG00000040356	Skiv2l	0.660653	50.7604	43.6726	47.8977	52.0067	50.6034	52.2238	49.8079	48.7958	superkiller viralicidic activity 2-like (S. cerevisiae) [Source:MGI Symbol;Acc:MGI:1099835]
ENSMUSG00000051674	Dcun1d4	0.660653	60.9744	55.0322	60.7311	50.4836	59.5273	57.4131	60.0267	66.5447	DCN1, defective in cullin neddylation 1, domain containing 4 (S. cerevisiae) [Source:MGI Symbol;Acc:MGI:2140972]
ENSMUSG00000054520	Sh3bp2	0.660653	4.85284	2.04798	5.31114	5.80739	1.11776	5.33362	0.884738	4.84836	SH3-domain binding protein 2 [Source:MGI Symbol;Acc:MGI:1346349]
ENSMUSG00000060780	Lrrtm1	0.660653	91.4987	84.8362	103.962	91.5242	89.5469	108.062	96.6412	102.809	leucine rich repeat transmembrane neuronal 1 [Source:MGI Symbol;Acc:MGI:2389173]
ENSMUSG00000074415	2610203C20Rik	0.660653	23.5076	26.7972	21.767	30.5527	35.5376	36.1951	29.6544	38.6763	RIKEN cDNA 2610203C20 gene [Source:MGI Symbol;Acc:MGI:1917705]
ENSMUSG00000093273	Mir3064	0.660653	122.443	144.823	109.848	99.792	113.84	127.215	103.107	108.555	microRNA 3064 [Source:MGI Symbol;Acc:MGI:4834237]
ENSMUSG00000094910	D430019H16Rik	0.660653	114.175	108.462	113.627	107.368	104.942	113.212	123.152	122.755	RIKEN cDNA D430019H16 gene [Source:MGI Symbol;Acc:MGI:2443127]
ENSMUSG00000100863	Gm12669	0.660653	9.13827	7.45464	5.92607	7.98849	9.13982	8.46991	8.69511	11.3638	predicted gene 12669 [Source:MGI Symbol;Acc:MGI:3651683]
ENSMUSG00000101599	Gm20342	0.661099	1.76053	2.1212	1.30487	1.49073	0.970545	1.58913	1.08481	1.12862	predicted gene, 20342 [Source:MGI Symbol;Acc:MGI:5012527]
ENSMUSG00000039217	Il18	0.661367	33.4825	39.8046	32.7797	30.4163	28.4941	29.7491	21.6816	28.0581	interleukin 18 [Source:MGI Symbol;Acc:MGI:107936]
ENSMUSG00000079110	Capn3	0.661367	0.836096	0.873351	0.475264	0.612623	0.459386	0.574972	0.342569	0.601386	calpain 3 [Source:MGI Symbol;Acc:MGI:107437]
ENSMUSG00000029397	Rchy1	0.661386	40.8904	40.641	42.2104	35.175	44.1294	38.9442	46.0113	40.7784	ring finger and CHY zinc finger domain containing 1 [Source:MGI Symbol;Acc:MGI:1915348]
ENSMUSG00000036568	Gltscr1l	0.661549	29.1332	31.0111	33.1313	27.2674	23.5606	27.5756	26.271	26.9603	GLTSCR1-like [Source:MGI Symbol;Acc:MGI:2673855]
ENSMUSG00000037824	Tspan14	0.661549	35.2391	31.5479	31.8865	27.3955	25.58	28.582	24.1713	28.1621	tetraspanin 14 [Source:MGI Symbol;Acc:MGI:1196325]
ENSMUSG00000071753	C230004F18Rik	0.661549	9.48615	13.5891	15.1177	13.3822	8.88391	9.55902	16.6983	7.44376	RIKEN cDNA C230004F18 gene [Source:MGI Symbol;Acc:MGI:3041217]
ENSMUSG00000027967	Neurog2	0.661722	4.30118	4.99139	3.45328	3.03547	3.27142	2.73491	1.98143	2.9276	neurogenin 2 [Source:MGI Symbol;Acc:MGI:109619]
ENSMUSG00000029229	Chic2	0.661722	5.94325	7.06525	6.13783	7.54832	7.7004	5.97361	7.85975	7.14327	cysteine-rich hydrophobic domain 2 [Source:MGI Symbol;Acc:MGI:1921527]
ENSMUSG00000044835	Ankrd45	0.661722	19.1739	22.621	16.7455	16.7892	17.9292	15.9636	15.3179	16.1824	ankyrin repeat domain 45 [Source:MGI Symbol;Acc:MGI:1921094]
ENSMUSG00000051705	Senp8	0.661722	3.90513	3.91717	4.14133	4.48042	3.57939	2.5358	2.55249	2.99046	SUMO/sentrin specific peptidase 8 [Source:MGI Symbol;Acc:MGI:1918849]
ENSMUSG00000053334	Ficd	0.661722	9.64308	10.5451	9.95149	9.49275	7.97429	7.64094	8.12479	8.01331	FIC domain containing [Source:MGI Symbol;Acc:MGI:1098550]
ENSMUSG00000064360	mt-Nd3	0.661722	1157.41	1334.2	1194.93	1475.45	1594.09	1346.11	1377.51	1241.59	mitochondrially encoded NADH dehydrogenase 3 [Source:MGI Symbol;Acc:MGI:102499]
ENSMUSG00000090610	Gm3571	0.661722	6.29407	7.77345	5.60969	8.58338	4.47593	4.75211	6.25712	3.57202	predicted gene 3571 [Source:MGI Symbol;Acc:MGI:3781748]
ENSMUSG00000021302	Ggps1	0.662233	31.0238	22.1894	28.6927	26.4887	31.9516	32.2873	30.3895	35.9833	geranylgeranyl diphosphate synthase 1 [Source:MGI Symbol;Acc:MGI:1341724]
ENSMUSG00000032850	Rnft2	0.662233	44.2057	42.5935	52.9298	77.8382	40.8983	48.9028	48.2559	55.7569	ring finger protein, transmembrane 2 [Source:MGI Symbol;Acc:MGI:2442859]
ENSMUSG00000062963	Ufc1	0.662233	70.0439	74.836	62.3808	90.6737	115.329	85.0923	80.6636	88.4613	ubiquitin-fold modifier conjugating enzyme 1 [Source:MGI Symbol;Acc:MGI:1913405]
ENSMUSG00000093456	Gm20662	0.662233	68.089	60.3266	61.1495	59.1174	61.5909	69.0334	65.5577	66.5229	predicted gene 20662 [Source:MGI Symbol;Acc:MGI:5313109]
ENSMUSG00000113948		0.662233	37.0778	46.8891	44.022	41.5108	34.821	38.504	39.2192	37.7892
ENSMUSG00000022629	Kif21a	0.662351	61.9167	62.5427	66.4997	56.5441	51.8566	56.0353	53.2494	57.4787	kinesin family member 21A [Source:MGI Symbol;Acc:MGI:109188]
ENSMUSG00000034445	Cyb561a3	0.662351	10.2753	10.8955	8.62456	8.0393	14.0661	9.94628	13.6514	8.8573	cytochrome b561 family, member A3 [Source:MGI Symbol;Acc:MGI:2686925]
ENSMUSG00000062519	Zfp398	0.662351	14.2194	13.2488	8.8925	10.6801	9.74909	9.57706	12.5234	11.4106	zinc finger protein 398 [Source:MGI Symbol;Acc:MGI:1917856]
ENSMUSG00000019865	Nmbr	0.663354	4.20712	2.65523	5.77151	3.87385	1.66172	2.73187	3.76853	3.76209	neuromedin B receptor [Source:MGI Symbol;Acc:MGI:1100525]
ENSMUSG00000021147	Wdr37	0.663354	32.2341	33.3165	33.5265	35.372	26.8331	40.7715	36.3942	34.5749	WD repeat domain 37 [Source:MGI Symbol;Acc:MGI:1920393]
ENSMUSG00000022623	Shank3	0.663622	161.515	159.721	167.462	144.243	154.618	170.408	162.692	200.54	SH3/ankyrin domain gene 3 [Source:MGI Symbol;Acc:MGI:1930016]
ENSMUSG00000031988	Vps26b	0.663636	90.2549	90.4641	100.4	95.6769	92.0434	100.325	104.912	106.205	VPS26 retromer complex component B [Source:MGI Symbol;Acc:MGI:1917656]
ENSMUSG00000039382	Wdr45	0.663636	28.6746	17.7916	21.8304	22.7364	25.1114	26.7953	23.7191	24.8302	WD repeat domain 45 [Source:MGI Symbol;Acc:MGI:1859606]
ENSMUSG00000107476	Zfp862-ps	0.664649	4.72872	4.44582	3.87375	5.39377	4.8467	3.53152	3.81917	3.05723	zinc finger protein 862, pseudogene [Source:MGI Symbol;Acc:MGI:1889827]
ENSMUSG00000021690	Jmy	0.665291	20.9088	22.0391	22.0812	22.7645	19.7098	20.2826	19.9453	19.4897	junction-mediating and regulatory protein [Source:MGI Symbol;Acc:MGI:1913096]
ENSMUSG00000030846	Tial1	0.665291	56.0529	56.6826	46.3946	66.2828	57.4105	61.562	61.9498	58.0001	Tia1 cytotoxic granule-associated RNA binding protein-like 1 [Source:MGI Symbol;Acc:MGI:107913]
ENSMUSG00000006154	Eps8l1	0.6655	6.16014	2.40629	5.10031	5.31198	1.74836	7.81729	2.53922	2.80907	EPS8-like 1 [Source:MGI Symbol;Acc:MGI:1914675]
ENSMUSG00000018474	Chd3	0.6655	333.17	317.741	360.435	339.94	318.368	318.212	361.726	392.843	chromodomain helicase DNA binding protein 3 [Source:MGI Symbol;Acc:MGI:1344395]
ENSMUSG00000024750	Zfand5	0.6655	133.117	139.776	130.647	130.161	137.721	159.513	133.993	139.598	zinc finger, AN1-type domain 5 [Source:MGI Symbol;Acc:MGI:1278334]
ENSMUSG00000025375	Aatk	0.6655	123.867	130.391	136.397	122.582	127.768	137.739	129.983	147.008	apoptosis-associated tyrosine kinase [Source:MGI Symbol;Acc:MGI:1197518]
ENSMUSG00000030319	Cand2	0.6655	4.16843	4.55223	4.1094	3.67459	3.34829	3.65253	2.58761	2.91571	cullin-associated and neddylation-dissociated 2 (putative) [Source:MGI Symbol;Acc:MGI:1914338]
ENSMUSG00000031925	Maml2	0.6655	4.94771	11.4065	8.28555	10.6466	7.4974	6.25702	3.54695	9.2196	mastermind like 2 (Drosophila) [Source:MGI Symbol;Acc:MGI:2389460]
ENSMUSG00000037605	Adgrl3	0.6655	38.9252	34.8858	50.5717	45.0099	46.9494	58.7184	65.1319	62.6616	adhesion G protein-coupled receptor L3 [Source:MGI Symbol;Acc:MGI:2441950]
ENSMUSG00000037652	Phc3	0.6655	25.3526	16.1175	10.4641	10.3031	8.86826	8.98868	15.9677	8.03966	polyhomeotic-like 3 (Drosophila) [Source:MGI Symbol;Acc:MGI:2181434]
ENSMUSG00000104524	Gm37333	0.6655	2.27664	4.70323	2.39885	3.5106	1.71551	2.53601	1.12068	2.38037	predicted gene, 37333 [Source:MGI Symbol;Acc:MGI:5610561]
ENSMUSG00000105632	Gm43272	0.6655	3.00196	5.41533	3.91112	3.16666	2.77855	5.40963	7.36179	6.13871	predicted gene 43272 [Source:MGI Symbol;Acc:MGI:5663409]
ENSMUSG00000108456	4732496C06Rik	0.6655	3.30403	4.07279	3.73779	3.45901	1.62261	2.34755	2.71597	3.18954	RIKEN cDNA 4732496C06 gene [Source:MGI Symbol;Acc:MGI:2442534]
ENSMUSG00000082691	Dynlt1-ps1	0.666777	37.4613	55.7867	24.9809	58.1773	38.9684	25.6372	33.5376	28.4254	dynein light chain Tctex-type 1, pseuodogene 1 [Source:MGI Symbol;Acc:MGI:3642625]
ENSMUSG00000002804	Nudt14	0.666903	8.11963	8.52445	8.42382	10.4236	8.60565	5.60463	4.79358	6.38942	nudix (nucleoside diphosphate linked moiety X)-type motif 14 [Source:MGI Symbol;Acc:MGI:1913424]
[truncated: 51,466 more rows]
