# Supplementary material for: AUTS2 Regulation of Synapses for Proper Synaptic Inputs and Social Communication
Source: iScience. 2020 May 18;23(6):101183. doi: 10.1016/j.isci.2020.101183 (PMC7267731; doi:10.1016/j.isci.2020.101183)
Supplement: Data S2. GO Analysis Results, Related to Figure 5 [file mmc3.xlsx]

## Sheet: GO_BP
GO term: Biological process	ID	Gene Name	Species
Nervous system development (GO:0007399)	ENSMUSG00000043557	MAM domain containing glycosylphosphatidylinositol anchor 1(Mdga1)	Mus musculus
	ENSMUSG00000063632	SRY (sex determining region Y)-box 11(Sox11)	Mus musculus
	ENSMUSG00000024256	adenylate cyclase activating polypeptide 1(Adcyap1)	Mus musculus
	ENSMUSG00000039145	calcium/calmodulin-dependent protein kinase ID(Camk1d)	Mus musculus
	ENSMUSG00000057897	calcium/calmodulin-dependent protein kinase II, beta(Camk2b)	Mus musculus
	ENSMUSG00000025867	complexin 2(Cplx2)	Mus musculus
	ENSMUSG00000060534	deleted in colorectal carcinoma(Dcc)	Mus musculus
	ENSMUSG00000031285	doublecortin(Dcx)	Mus musculus
	ENSMUSG00000025089	glial cell line derived neurotrophic factor family receptor alpha 1(Gfra1)	Mus musculus
	ENSMUSG00000031517	glycoprotein m6a(Gpm6a)	Mus musculus
	ENSMUSG00000037995	immunoglobulin superfamily, member 9(Igsf9)	Mus musculus
	ENSMUSG00000034701	neurogenic differentiation 1(Neurod1)	Mus musculus
	ENSMUSG00000038976	protein phosphatase 1, regulatory subunit 9B(Ppp1r9b)	Mus musculus
	ENSMUSG00000001227	sema domain, transmembrane domain (TM), and cytoplasmic domain, (semaphorin) 6B(Sema6b)	Mus musculus
	ENSMUSG00000025020	slit homolog 1 (Drosophila)(Slit1)	Mus musculus
Multicellular organism development (GO:0007275)	ENSMUSG00000043557	MAM domain containing glycosylphosphatidylinositol anchor 1(Mdga1)	Mus musculus
	ENSMUSG00000063632	SRY (sex determining region Y)-box 11(Sox11)	Mus musculus
	ENSMUSG00000060534	deleted in colorectal carcinoma(Dcc)	Mus musculus
	ENSMUSG00000030772	dickkopf WNT signaling pathway inhibitor 3(Dkk3)	Mus musculus
	ENSMUSG00000031285	doublecortin(Dcx)	Mus musculus
	ENSMUSG00000037995	immunoglobulin superfamily, member 9(Igsf9)	Mus musculus
	ENSMUSG00000034701	neurogenic differentiation 1(Neurod1)	Mus musculus
	ENSMUSG00000067786	neuronatin(Nnat)	Mus musculus
	ENSMUSG00000061462	obscurin, cytoskeletal calmodulin and titin-interacting RhoGEF(Obscn)	Mus musculus
	ENSMUSG00000010175	prospero homeobox 1(Prox1)	Mus musculus
	ENSMUSG00000038976	protein phosphatase 1, regulatory subunit 9B(Ppp1r9b)	Mus musculus
	ENSMUSG00000039087	ras responsive element binding protein 1(Rreb1)	Mus musculus
	ENSMUSG00000042453	reelin(Reln)	Mus musculus
	ENSMUSG00000040929	regulatory factor X, 3 (influences HLA class II expression)(Rfx3)	Mus musculus
	ENSMUSG00000001227	sema domain, transmembrane domain (TM), and cytoplasmic domain, (semaphorin) 6B(Sema6b)	Mus musculus
	ENSMUSG00000025020	slit homolog 1 (Drosophila)(Slit1)	Mus musculus
	ENSMUSG00000031906	sphingomyelin phosphodiesterase 3, neutral(Smpd3)	Mus musculus
	ENSMUSG00000022114	sprouty homolog 2 (Drosophila)(Spry2)	Mus musculus
	ENSMUSG00000032280	transducin-like enhancer of split 3(Tle3)	Mus musculus
	ENSMUSG00000031380	vascular endothelial growth factor D(Vegfd)	Mus musculus
	ENSMUSG00000063659	zinc finger and BTB domain containing 18(Zbtb18)	Mus musculus
	ENSMUSG00000036036	zinc finger protein 57(Zfp57)	Mus musculus
Cell differentiation (GO:0030154)	ENSMUSG00000043557	MAM domain containing glycosylphosphatidylinositol anchor 1(Mdga1)	Mus musculus
	ENSMUSG00000063632	SRY (sex determining region Y)-box 11(Sox11)	Mus musculus
	ENSMUSG00000057897	calcium/calmodulin-dependent protein kinase II, beta(Camk2b)	Mus musculus
	ENSMUSG00000095098	coiled-coil domain containing 85B(Ccdc85b)	Mus musculus
	ENSMUSG00000025867	complexin 2(Cplx2)	Mus musculus
	ENSMUSG00000040856	delta-like 1 homolog (Drosophila)(Dlk1)	Mus musculus
	ENSMUSG00000031285	doublecortin(Dcx)	Mus musculus
	ENSMUSG00000037995	immunoglobulin superfamily, member 9(Igsf9)	Mus musculus
	ENSMUSG00000034701	neurogenic differentiation 1(Neurod1)	Mus musculus
	ENSMUSG00000061462	obscurin, cytoskeletal calmodulin and titin-interacting RhoGEF(Obscn)	Mus musculus
	ENSMUSG00000092035	paternally expressed 10(Peg10)	Mus musculus
	ENSMUSG00000038976	protein phosphatase 1, regulatory subunit 9B(Ppp1r9b)	Mus musculus
	ENSMUSG00000040929	regulatory factor X, 3 (influences HLA class II expression)(Rfx3)	Mus musculus
	ENSMUSG00000001227	sema domain, transmembrane domain (TM), and cytoplasmic domain, (semaphorin) 6B(Sema6b)	Mus musculus
	ENSMUSG00000025020	slit homolog 1 (Drosophila)(Slit1)	Mus musculus
	ENSMUSG00000032280	transducin-like enhancer of split 3(Tle3)	Mus musculus
	ENSMUSG00000031380	vascular endothelial growth factor D(Vegfd)	Mus musculus
Positive regulation of dendritic spine morphogenesis (GO:0061003)	ENSMUSG00000020152	ARP2 actin-related protein 2(Actr2)	Mus musculus
	ENSMUSG00000026341	ARP3 actin-related protein 3(Actr3)	Mus musculus
	ENSMUSG00000057897	calcium/calmodulin-dependent protein kinase II, beta(Camk2b)	Mus musculus
	ENSMUSG00000042453	reelin(Reln)	Mus musculus
Positive regulation of neuron projection development (GO:0010976)	ENSMUSG00000047139	CD24a antigen(Cd24a)	Mus musculus
	ENSMUSG00000024256	adenylate cyclase activating polypeptide 1(Adcyap1)	Mus musculus
	ENSMUSG00000039145	calcium/calmodulin-dependent protein kinase ID(Camk1d)	Mus musculus
	ENSMUSG00000057897	calcium/calmodulin-dependent protein kinase II, beta(Camk2b)	Mus musculus
	ENSMUSG00000060534	deleted in colorectal carcinoma(Dcc)	Mus musculus
	ENSMUSG00000006930	huntingtin-associated protein 1(Hap1)	Mus musculus
	ENSMUSG00000042453	reelin(Reln)	Mus musculus
Neuronal migration (GO:0001764)	ENSMUSG00000043557	MAM domain containing glycosylphosphatidylinositol anchor 1(Mdga1)	Mus musculus
	ENSMUSG00000060534	deleted in colorectal carcinoma(Dcc)	Mus musculus
	ENSMUSG00000031285	doublecortin(Dcx)	Mus musculus
	ENSMUSG00000031517	glycoprotein m6a(Gpm6a)	Mus musculus
	ENSMUSG00000022324	matrilin 2(Matn2)	Mus musculus
	ENSMUSG00000042453	reelin(Reln)	Mus musculus
Cell adhesion (GO:0007155)	ENSMUSG00000047139	CD24a antigen(Cd24a)	Mus musculus
	ENSMUSG00000039546	adherens junction associated protein 1(Ajap1)	Mus musculus
	ENSMUSG00000021803	cadherin-related family member 1(Cdhr1)	Mus musculus
	ENSMUSG00000001119	collagen, type VI, alpha 1(Col6a1)	Mus musculus
	ENSMUSG00000020241	collagen, type VI, alpha 2(Col6a2)	Mus musculus
	ENSMUSG00000032332	collagen, type XII, alpha 1(Col12a1)	Mus musculus
	ENSMUSG00000070695	contactin associated protein-like 5A(Cntnap5a)	Mus musculus
	ENSMUSG00000019966	kit ligand(Kitl)	Mus musculus
	ENSMUSG00000035566	protocadherin 17(Pcdh17)	Mus musculus
	ENSMUSG00000042453	reelin(Reln)	Mus musculus
Sensory perception of sound (GO:0007605)	ENSMUSG00000020704	acid-sensing (proton-gated) ion channel 2(Asic2)	Mus musculus
	ENSMUSG00000030905	crystallin, mu(Crym)	Mus musculus
	ENSMUSG00000030029	leucine-rich repeats and immunoglobulin-like domains 1(Lrig1)	Mus musculus
	ENSMUSG00000073678	post-GPI attachment to proteins 1(Pgap1)	Mus musculus
	ENSMUSG00000022114	sprouty homolog 2 (Drosophila)(Spry2)	Mus musculus
Regulation of cytosolic calcium ion concentration (GO:0051480)	ENSMUSG00000047139	CD24a antigen(Cd24a)	Mus musculus
	ENSMUSG00000024256	adenylate cyclase activating polypeptide 1(Adcyap1)	Mus musculus
	ENSMUSG00000051331	calcium channel, voltage-dependent, L type, alpha 1C subunit(Cacna1c)	Mus musculus
	ENSMUSG00000039059	histamine receptor H3(Hrh3)	Mus musculus
	ENSMUSG00000038760	thyrotropin releasing hormone receptor(Trhr)	Mus musculus
Negative regulation of synapse assembly (GO:0051964)	ENSMUSG00000043557	MAM domain containing glycosylphosphatidylinositol anchor 1(Mdga1)	Mus musculus
	ENSMUSG00000025020	slit homolog 1 (Drosophila)(Slit1)	Mus musculus

## Sheet: GO_CC
GO term: Cellular component	ID	Gene Name	Species
Membrane (GO:0016020)	ENSMUSG00000020152	ARP2 actin-related protein 2(Actr2)	Mus musculus
	ENSMUSG00000026341	ARP3 actin-related protein 3(Actr3)	Mus musculus
	ENSMUSG00000026463	ATPase, Ca++ transporting, plasma membrane 4(Atp2b4)	Mus musculus
	ENSMUSG00000025422	ArfGAP with GTPase domain, ankyrin repeat and PH domain 2(Agap2)	Mus musculus
	ENSMUSG00000047139	CD24a antigen(Cd24a)	Mus musculus
	ENSMUSG00000036357	G protein-coupled receptor 101(Gpr101)	Mus musculus
	ENSMUSG00000066197	G protein-coupled receptor 139(Gpr139)	Mus musculus
	ENSMUSG00000040372	G protein-coupled receptor 63(Gpr63)	Mus musculus
	ENSMUSG00000043557	MAM domain containing glycosylphosphatidylinositol anchor 1(Mdga1)	Mus musculus
	ENSMUSG00000022454	NEL-like 2(Nell2)	Mus musculus
	ENSMUSG00000030704	RAB6A, member RAS oncogene family(Rab6a)	Mus musculus
	ENSMUSG00000036894	RAP2B, member of RAS oncogene family(Rap2b)	Mus musculus
	ENSMUSG00000049907	RAS-like, family 11, member B(Rasl11b)	Mus musculus
	ENSMUSG00000045962	WNK lysine deficient protein kinase 1(Wnk1)	Mus musculus
	ENSMUSG00000034040	Williams-Beuren syndrome chromosome region 17 homolog (human)(Wbscr17)	Mus musculus
	ENSMUSG00000020704	acid-sensing (proton-gated) ion channel 2(Asic2)	Mus musculus
	ENSMUSG00000005580	adenylate cyclase 9(Adcy9)	Mus musculus
	ENSMUSG00000039546	adherens junction associated protein 1(Ajap1)	Mus musculus
	ENSMUSG00000029348	aspartate beta-hydroxylase domain containing 2(Asphd2)	Mus musculus
	ENSMUSG00000021803	cadherin-related family member 1(Cdhr1)	Mus musculus
	ENSMUSG00000009075	calcium binding protein 7(Cabp7)	Mus musculus
	ENSMUSG00000051331	calcium channel, voltage-dependent, L type, alpha 1C subunit(Cacna1c)	Mus musculus
	ENSMUSG00000057897	calcium/calmodulin-dependent protein kinase II, beta(Camk2b)	Mus musculus
	ENSMUSG00000053819	calcium/calmodulin-dependent protein kinase II, delta(Camk2d)	Mus musculus
	ENSMUSG00000015733	capping protein (actin filament) muscle Z-line, alpha 2(Capza2)	Mus musculus
	ENSMUSG00000000743	charged multivesicular body protein 1A(Chmp1a)	Mus musculus
	ENSMUSG00000056201	cofilin 1, non-muscle(Cfl1)	Mus musculus
	ENSMUSG00000001119	collagen, type VI, alpha 1(Col6a1)	Mus musculus
	ENSMUSG00000020241	collagen, type VI, alpha 2(Col6a2)	Mus musculus
	ENSMUSG00000071714	colony stimulating factor 2 receptor, beta 2, low-affinity (granulocyte-macrophage)(Csf2rb2)	Mus musculus
	ENSMUSG00000070695	contactin associated protein-like 5A(Cntnap5a)	Mus musculus
	ENSMUSG00000060534	deleted in colorectal carcinoma(Dcc)	Mus musculus
	ENSMUSG00000040856	delta-like 1 homolog (Drosophila)(Dlk1)	Mus musculus
	ENSMUSG00000025089	glial cell line derived neurotrophic factor family receptor alpha 1(Gfra1)	Mus musculus
	ENSMUSG00000020932	glial fibrillary acidic protein(Gfap)	Mus musculus
	ENSMUSG00000038257	glycine receptor, alpha 3 subunit(Glra3)	Mus musculus
	ENSMUSG00000031517	glycoprotein m6a(Gpm6a)	Mus musculus
	ENSMUSG00000029510	glypican 2 (cerebroglycan)(Gpc2)	Mus musculus
	ENSMUSG00000046607	harakiri, BCL2 interacting protein (contains only BH3 domain)(Hrk)	Mus musculus
	ENSMUSG00000071379	hippocalcin-like 1(Hpcal1)	Mus musculus
	ENSMUSG00000039059	histamine receptor H3(Hrh3)	Mus musculus
	ENSMUSG00000042035	immunoglobulin superfamily, member 3(Igsf3)	Mus musculus
	ENSMUSG00000037995	immunoglobulin superfamily, member 9(Igsf9)	Mus musculus
	ENSMUSG00000054667	insulin receptor substrate 4(Irs4)	Mus musculus
	ENSMUSG00000019966	kit ligand(Kitl)	Mus musculus
	ENSMUSG00000030029	leucine-rich repeats and immunoglobulin-like domains 1(Lrig1)	Mus musculus
	ENSMUSG00000015568	lipoprotein lipase(Lpl)	Mus musculus
	ENSMUSG00000033174	monoglyceride lipase(Mgll)	Mus musculus
	ENSMUSG00000039270	multiple EGF-like-domains 9(Megf9)	Mus musculus
	ENSMUSG00000059361	neurensin 2(Nrsn2)	Mus musculus
	ENSMUSG00000041482	piezo-type mechanosensitive ion channel component 2(Piezo2)	Mus musculus
	ENSMUSG00000037126	pleckstrin and Sec7 domain containing(Psd)	Mus musculus
	ENSMUSG00000031398	plexin A3(Plxna3)	Mus musculus
	ENSMUSG00000073678	post-GPI attachment to proteins 1(Pgap1)	Mus musculus
	ENSMUSG00000028931	potassium voltage-gated channel, shaker-related subfamily, beta member 2(Kcnab2)	Mus musculus
	ENSMUSG00000028033	potassium voltage-gated channel, subfamily Q, member 5(Kcnq5)	Mus musculus
	ENSMUSG00000040225	proline-rich coiled-coil 2C(Prrc2c)	Mus musculus
	ENSMUSG00000005034	protein kinase, cAMP dependent, catalytic, beta(Prkacb)	Mus musculus
	ENSMUSG00000038976	protein phosphatase 1, regulatory subunit 9B(Ppp1r9b)	Mus musculus
	ENSMUSG00000033953	protein phosphatase 3, regulatory subunit B, alpha isoform (calcineurin B, type I)(Ppp3r1)	Mus musculus
	ENSMUSG00000022176	rad and gem related GTP binding protein 2(Rem2)	Mus musculus
	ENSMUSG00000046215	reprimo-like(Rprml)	Mus musculus
	ENSMUSG00000001227	sema domain, transmembrane domain (TM), and cytoplasmic domain, (semaphorin) 6B(Sema6b)	Mus musculus
	ENSMUSG00000069072	solute carrier family 7 (cationic amino acid transporter, y+ system), member 14(Slc7a14)	Mus musculus
	ENSMUSG00000035431	somatostatin receptor 1(Sstr1)	Mus musculus
	ENSMUSG00000031906	sphingomyelin phosphodiesterase 3, neutral(Smpd3)	Mus musculus
	ENSMUSG00000022114	sprouty homolog 2 (Drosophila)(Spry2)	Mus musculus
	ENSMUSG00000037972	stannin(Snn)	Mus musculus
	ENSMUSG00000027887	synaptophysin-like 2(Sypl2)	Mus musculus
	ENSMUSG00000027220	synaptotagmin XIII(Syt13)	Mus musculus
	ENSMUSG00000028172	tachykinin receptor 3(Tacr3)	Mus musculus
	ENSMUSG00000038760	thyrotropin releasing hormone receptor(Trhr)	Mus musculus
	ENSMUSG00000043388	transmembrane protein 130(Tmem130)	Mus musculus
	ENSMUSG00000096847	transmembrane protein 151B(Tmem151b)	Mus musculus
	ENSMUSG00000024245	transmembrane protein 178(Tmem178)	Mus musculus
	ENSMUSG00000054013	transmembrane protein 179(Tmem179)	Mus musculus
	ENSMUSG00000036502	transmembrane protein 255A(Tmem255a)	Mus musculus
	ENSMUSG00000062151	unc-13 homolog C (C. elegans)(Unc13c)	Mus musculus
	ENSMUSG00000031380	vascular endothelial growth factor D(Vegfd)	Mus musculus
	ENSMUSG00000039470	zinc finger, DHHC domain containing 2(Zdhhc2)	Mus musculus
Synapse (GO:0045202)	ENSMUSG00000047139	CD24a antigen(Cd24a)	Mus musculus
	ENSMUSG00000033389	Rho GTPase activating protein 44(Arhgap44)	Mus musculus
	ENSMUSG00000019831	WAS protein family, member 1(Wasf1)	Mus musculus
	ENSMUSG00000020704	acid-sensing (proton-gated) ion channel 2(Asic2)	Mus musculus
	ENSMUSG00000028222	calbindin 1(Calb1)	Mus musculus
	ENSMUSG00000003657	calbindin 2(Calb2)	Mus musculus
	ENSMUSG00000025867	complexin 2(Cplx2)	Mus musculus
	ENSMUSG00000038257	glycine receptor, alpha 3 subunit(Glra3)	Mus musculus
	ENSMUSG00000039059	histamine receptor H3(Hrh3)	Mus musculus
	ENSMUSG00000006930	huntingtin-associated protein 1(Hap1)	Mus musculus
	ENSMUSG00000037995	immunoglobulin superfamily, member 9(Igsf9)	Mus musculus
	ENSMUSG00000033174	monoglyceride lipase(Mgll)	Mus musculus
	ENSMUSG00000028931	potassium voltage-gated channel, shaker-related subfamily, beta member 2(Kcnab2)	Mus musculus
	ENSMUSG00000038976	protein phosphatase 1, regulatory subunit 9B(Ppp1r9b)	Mus musculus
	ENSMUSG00000027220	synaptotagmin XIII(Syt13)	Mus musculus
	ENSMUSG00000062151	unc-13 homolog C (C. elegans)(Unc13c)	Mus musculus
Neuron projection (GO:0043005)	ENSMUSG00000026463	ATPase, Ca++ transporting, plasma membrane 4(Atp2b4)	Mus musculus
	ENSMUSG00000020704	acid-sensing (proton-gated) ion channel 2(Asic2)	Mus musculus
	ENSMUSG00000008475	actin related protein 2/3 complex, subunit 5(Arpc5)	Mus musculus
	ENSMUSG00000040481	bromodomain PHD finger transcription factor(Bptf)	Mus musculus
	ENSMUSG00000028222	calbindin 1(Calb1)	Mus musculus
	ENSMUSG00000003657	calbindin 2(Calb2)	Mus musculus
	ENSMUSG00000031285	doublecortin(Dcx)	Mus musculus
	ENSMUSG00000031517	glycoprotein m6a(Gpm6a)	Mus musculus
	ENSMUSG00000039059	histamine receptor H3(Hrh3)	Mus musculus
	ENSMUSG00000006930	huntingtin-associated protein 1(Hap1)	Mus musculus
	ENSMUSG00000028931	potassium voltage-gated channel, shaker-related subfamily, beta member 2(Kcnab2)	Mus musculus
	ENSMUSG00000038976	protein phosphatase 1, regulatory subunit 9B(Ppp1r9b)	Mus musculus
	ENSMUSG00000042453	reelin(Reln)	Mus musculus
	ENSMUSG00000035431	somatostatin receptor 1(Sstr1)	Mus musculus
Dendrite (GO:0030425)	ENSMUSG00000022454	NEL-like 2(Nell2)	Mus musculus
	ENSMUSG00000005580	adenylate cyclase 9(Adcy9)	Mus musculus
	ENSMUSG00000004031	bone morphogenic protein/retinoic acid inducible neural-specific 2(Brinp2)	Mus musculus
	ENSMUSG00000040481	bromodomain PHD finger transcription factor(Bptf)	Mus musculus
	ENSMUSG00000028222	calbindin 1(Calb1)	Mus musculus
	ENSMUSG00000051331	calcium channel, voltage-dependent, L type, alpha 1C subunit(Cacna1c)	Mus musculus
	ENSMUSG00000057897	calcium/calmodulin-dependent protein kinase II, beta(Camk2b)	Mus musculus
	ENSMUSG00000025867	complexin 2(Cplx2)	Mus musculus
	ENSMUSG00000031285	doublecortin(Dcx)	Mus musculus
	ENSMUSG00000038257	glycine receptor, alpha 3 subunit(Glra3)	Mus musculus
	ENSMUSG00000006930	huntingtin-associated protein 1(Hap1)	Mus musculus
	ENSMUSG00000037995	immunoglobulin superfamily, member 9(Igsf9)	Mus musculus
	ENSMUSG00000038976	protein phosphatase 1, regulatory subunit 9B(Ppp1r9b)	Mus musculus
	ENSMUSG00000042453	reelin(Reln)	Mus musculus
Cell projection (GO:0042995)	ENSMUSG00000026463	ATPase, Ca++ transporting, plasma membrane 4(Atp2b4)	Mus musculus
	ENSMUSG00000020704	acid-sensing (proton-gated) ion channel 2(Asic2)	Mus musculus
	ENSMUSG00000008475	actin related protein 2/3 complex, subunit 5(Arpc5)	Mus musculus
	ENSMUSG00000040481	bromodomain PHD finger transcription factor(Bptf)	Mus musculus
	ENSMUSG00000028222	calbindin 1(Calb1)	Mus musculus
	ENSMUSG00000003657	calbindin 2(Calb2)	Mus musculus
	ENSMUSG00000031285	doublecortin(Dcx)	Mus musculus
	ENSMUSG00000031517	glycoprotein m6a(Gpm6a)	Mus musculus
	ENSMUSG00000039059	histamine receptor H3(Hrh3)	Mus musculus
	ENSMUSG00000006930	huntingtin-associated protein 1(Hap1)	Mus musculus
	ENSMUSG00000028931	potassium voltage-gated channel, shaker-related subfamily, beta member 2(Kcnab2)	Mus musculus
	ENSMUSG00000038976	protein phosphatase 1, regulatory subunit 9B(Ppp1r9b)	Mus musculus
	ENSMUSG00000042453	reelin(Reln)	Mus musculus
	ENSMUSG00000035431	somatostatin receptor 1(Sstr1)	Mus musculus
Extracellular matrix (GO:0031012)	ENSMUSG00000053399	a disintegrin-like and metallopeptidase (reprolysin type) with thrombospondin type 1 motif, 18(Adamts18)	Mus musculus
	ENSMUSG00000022449	a disintegrin-like and metallopeptidase (reprolysin type) with thrombospondin type 1 motif, 20(Adamts20)	Mus musculus
	ENSMUSG00000056201	cofilin 1, non-muscle(Cfl1)	Mus musculus
	ENSMUSG00000001119	collagen, type VI, alpha 1(Col6a1)	Mus musculus
	ENSMUSG00000020241	collagen, type VI, alpha 2(Col6a2)	Mus musculus
	ENSMUSG00000032332	collagen, type XII, alpha 1(Col12a1)	Mus musculus
	ENSMUSG00000015568	lipoprotein lipase(Lpl)	Mus musculus
	ENSMUSG00000022324	matrilin 2(Matn2)	Mus musculus
Axon (GO:0030424)	ENSMUSG00000005580	adenylate cyclase 9(Adcy9)	Mus musculus
	ENSMUSG00000028222	calbindin 1(Calb1)	Mus musculus
	ENSMUSG00000060534	deleted in colorectal carcinoma(Dcc)	Mus musculus
	ENSMUSG00000025089	glial cell line derived neurotrophic factor family receptor alpha 1(Gfra1)	Mus musculus
	ENSMUSG00000028785	hippocalcin(Hpca)	Mus musculus
	ENSMUSG00000037995	immunoglobulin superfamily, member 9(Igsf9)	Mus musculus
	ENSMUSG00000033174	monoglyceride lipase(Mgll)	Mus musculus
	ENSMUSG00000028931	potassium voltage-gated channel, shaker-related subfamily, beta member 2(Kcnab2)	Mus musculus
	ENSMUSG00000042453	reelin(Reln)	Mus musculus
Neuronal cell body (GO:0043025)	ENSMUSG00000020704	acid-sensing (proton-gated) ion channel 2(Asic2)	Mus musculus
	ENSMUSG00000004031	bone morphogenic protein/retinoic acid inducible neural-specific 2(Brinp2)	Mus musculus
	ENSMUSG00000028222	calbindin 1(Calb1)	Mus musculus
	ENSMUSG00000051331	calcium channel, voltage-dependent, L type, alpha 1C subunit(Cacna1c)	Mus musculus
	ENSMUSG00000053819	calcium/calmodulin-dependent protein kinase II, delta(Camk2d)	Mus musculus
	ENSMUSG00000025867	complexin 2(Cplx2)	Mus musculus
	ENSMUSG00000025089	glial cell line derived neurotrophic factor family receptor alpha 1(Gfra1)	Mus musculus
	ENSMUSG00000031517	glycoprotein m6a(Gpm6a)	Mus musculus
	ENSMUSG00000059361	neurensin 2(Nrsn2)	Mus musculus
	ENSMUSG00000038976	protein phosphatase 1, regulatory subunit 9B(Ppp1r9b)	Mus musculus
	ENSMUSG00000042453	reelin(Reln)	Mus musculus
Terminal button (GO:0043195)	ENSMUSG00000024256	adenylate cyclase activating polypeptide 1(Adcyap1)	Mus musculus
	ENSMUSG00000028222	calbindin 1(Calb1)	Mus musculus
	ENSMUSG00000003657	calbindin 2(Calb2)	Mus musculus
	ENSMUSG00000025867	complexin 2(Cplx2)	Mus musculus
	ENSMUSG00000062151	unc-13 homolog C (C. elegans)(Unc13c)	Mus musculus
Cytoskeleton (GO:0005856)	ENSMUSG00000020152	ARP2 actin-related protein 2(Actr2)	Mus musculus
	ENSMUSG00000026341	ARP3 actin-related protein 3(Actr3)	Mus musculus
	ENSMUSG00000019831	WAS protein family, member 1(Wasf1)	Mus musculus
	ENSMUSG00000029621	actin related protein 2/3 complex, subunit 1A(Arpc1a)	Mus musculus
	ENSMUSG00000079426	actin related protein 2/3 complex, subunit 4(Arpc4)	Mus musculus
	ENSMUSG00000008475	actin related protein 2/3 complex, subunit 5(Arpc5)	Mus musculus
	ENSMUSG00000057897	calcium/calmodulin-dependent protein kinase II, beta(Camk2b)	Mus musculus
	ENSMUSG00000056201	cofilin 1, non-muscle(Cfl1)	Mus musculus
	ENSMUSG00000095098	coiled-coil domain containing 85B(Ccdc85b)	Mus musculus
	ENSMUSG00000006930	huntingtin-associated protein 1(Hap1)	Mus musculus
	ENSMUSG00000019966	kit ligand(Kitl)	Mus musculus
	ENSMUSG00000028931	potassium voltage-gated channel, shaker-related subfamily, beta member 2(Kcnab2)	Mus musculus
	ENSMUSG00000038976	protein phosphatase 1, regulatory subunit 9B(Ppp1r9b)	Mus musculus
	ENSMUSG00000022114	sprouty homolog 2 (Drosophila)(Spry2)	Mus musculus
	ENSMUSG00000049775	thymosin, beta 4, X chromosome(Tmsb4x)	Mus musculus
